# Supplementary material for: Aphid-Responsive Defense Networks in Hybrid Switchgrass
Source: Front Plant Sci. 2020 Jul 30;11:1145. doi: 10.3389/fpls.2020.01145 (PMC7412557; doi:10.3389/fpls.2020.01145)
Supplement: Supplementary file 1 [file DataSheet_1.xlsx]

## Sheet: Figure1
Figure 1. Changes in aphid numbers, plant damage and metabolites across three sampling dates.
Panel H	Set	Metab
	Set 1	Pyridoxamine
	Set 1	4-aminobutyrate
	Set 1	dimethylglycine
	Set 1	choline
	Set 1	S-adenosyl-L-methionine
	Set 1	Phosphorylcholine
	Set 1	L-arginino-succinate
	Set 1	glutamate
	Set 1	riboflavin
	Set 1	hydroxyproline
	Set 1	aspartate
	Set 1	glutamine
	Set 1	2-amino_adipic_acid
	Set 1	serine
	Set 1	DL-Pipecolic_acid
	Set 1	N-acetyl-glucosamine-1-phosphate
	Set 1	proline
	Set 1	glucono-D-lactone
	Set 1	Acetyllysine
	Set 1	arginine
	Set 1	adenine
	Set 1	histidine
	Set 1	Ng,NG-dimethyl-L-arginine
	Set 1	asparagine
	Set 1	dihydroorotate
	Set 1	guanine
	Set 1	guanosine
	Set 1	hypoxanthine
	Set 1	uracil
	Set 1	FAD
	Set 1	homoserine
	Set 1	threonine
	Set 1	adenosine
	Set 1	alanine
	Set 1	lysine
	Set 1	betaine
	Set 1	thymine
	Set 1	3-methylphenylacetic_acid
	Set 1	ornithine
	Set 1	fructose-6-phosphate
	Set 1	3-phosphoglycerate
	Set 1	nicotinate
	Set 1	xanthine
	Set 1	carnitine
	Set 1	fructose-1,6-bisphosphate
	Set 3	7-methylguanosine
	Set 3	valine
	Set 3	Methionine_sulfoxide
	Set 3	2-ketoisovalerate
	Set 3	dCTP_neg
	Set 3	methylnicotinamide
	Set 3	deoxyadenosine
	Set 3	Urea
	Set 3	tryptophan
	Set 3	Kynurenine
	Set 3	CMP
	Set 3	lactate
	Set 3	succinate
	Set 3	inosine
	Set 3	dTDP_neg
	Set 3	deoxyguanosine
	Set 3	uridine
	Set 3	S-adenosyl-L-homoCysteine_pos
	Set 3	Phenyl_propiolate
	Set 3	2-hydroxyglutarate
	Set 3	Indoleacrylic_acid
	Set 3	shikimate-3-phosphate
	Set 3	D-gluconate
	.	dAMP
	.	AMP
	.	cyclic-AMP
	.	glutathione
	.	N6-Acetyl-L-lysine
	.	Carbamoyl_phosphate
	.	allantoin
	.	dUTP_neg
	.	N-carbamoyl-L-aspartate
	.	N-carbamoyl-L-aspartate_neg
	.	allantoate
	.	phenylalanine
	.	Isoleucine
	.	leucine-isoleucine
	.	homocystine
	.	Methylcysteine
	.	thiamine
	.	cytidine
	.	cytosine
	.	nicotinamide
	.	Pyroglutamic_acid
	.	dCMP
	.	1-Methyladenosine
	.	guanosine_5-diphosphate,3-diphosphate
	.	trans,_trans-farnesyl_diphosphate
	.	2-ketohaxanoic_acid
	.	shikimate
	.	trehalose-6-Phosphate
	.	ribose-phosphate
	.	4-Pyridoxic_acid
	.	NADH_neg
	.	methionine
	.	O-acetyl-L-serine
	.	fumarate
	.	malate
	.	glyoxylate
	.	Nicotinamide_ribotide
	.	acetoacetate
	.	2-Hydroxy-2-methylbutanedioic_acid
	Set 2	ethanolamine
	Set 2	maleate
	Set 2	N-acetyl-glucosamine
	Set 2	pyruvate
	Set 2	Hydroxyisocaproic_acid
	Set 2	indole-3-carboxylate
	Set 2	Aminoadipic_acid
	Set 2	glutathione_disulfide_neg
	Set 2	glycerate
	Set 2	S-ribosyl-L-homocysteine_neg
	Set 2	hexose-phosphate
	Set 2	glucosamine
	Set 2	Imidazoleacetic_acid
	Set 2	S-ribosyl-L-homocysteine_pos
	Set 2	UMP
	Set 2	UDP_neg
	Set 2	2,3-Diphosphoglyceric_acid
	Set 2	Xanthurenic_acid
	Set 2	N-Acetylputrescine
	Set 2	hydroxyphenylpyruvate
	Set 2	isocitrate
	Set 2	citrulline
	Set 2	p-aminobenzoate
	Set 2	p-hydroxybenzoate
	Set 2	trehalose-sucrose
	Set 2	Cellobiose
	Set 2	citrate
	Set 4	S-methyl-5-thioadenosine
	Set 4	GTP_neg
	Set 4	Hydroxyphenylacetic_acid
	Set 4	glutathione_neg
	Set 4	Pyrophosphate
	Set 4	D-glucarate
	Set 4	homocysteic_acid
	Set 4	taurine
	Set 4	UDP-D-glucose
	Set 4	2-deoxyglucose-6-phosphate
	Set 4	anthranilate
	Set 4	2,3-dihydroxybenzoic_acid
	Set 4	Phenyllactic_acid
	Set 4	glucose-1-phosphate
	Set 4	dCDP_neg
	Set 4	2-dehydro-D-gluconate
	Set 4	N-acetyl-glutamine
	Set 4	UDP-N-acetyl-glucosamine
	Set 4	CDP_neg
	Set 4	6-phospho-D-glucono-1,5-lactone
	Set 4	1,3-diphosphoglycerate

## Sheet: Figure2
Figure 2. Functional classification of genes within each gene co-expression modules.
Panel A		M1							M7							M2							M3							M4							M6
		Locus	Best-arab	Arab-symbol	Arab-Descr	Classification			Locus	Best-arab	Arab-symbol	Arab-Descr	Classification			Locus	Best-arab	Arab-symbol	Arab-Descr	Classification			Locus	Best-arab	Arab-symbol	Arab-Descr	Classification			Locus	Best-arab	Arab-symbol	Arab-Descr	Classification			Locus	Best-arab	Arab-symbol	Arab-Descr	Classification
		Pavir.9NG658800	AT4G36520		Chaperone DnaJ-domain superfamily protein	Cell division			Pavir.3NG291200	AT3G22930	CML11	calmodulin-like 11	calcium-related			Pavir.3KG354600	AT1G56340	AtCRT1a,CRT1,CRT1a	calreticulin 1a	calcium-related			Pavir.2KG272500	AT5G47960	ATRABA4C,RABA4C,SMG1	RAB GTPase homolog A4C	Chloroplast			Pavir.9NG581700	AT4G20780	CML42	calmodulin like 42	calcium-related			Pavir.2KG296000	AT1G23110			Chloroplast
		Pavir.2NG324600	AT1G05030		Major facilitator superfamily protein	Chloroplast			Pavir.9KG340600	AT5G47100	ATCBL9,CBL9	calcineurin B-like protein 9	calcium-related			Pavir.5KG179200	AT2G27030	ACAM-2,CAM5	calmodulin 5	calcium-related			Pavir.1KG467700	AT5G66450		Phosphatidic acid phosphatase (PAP2) family protein	Chloroplast			Pavir.9NG665100	AT4G08230		glycine-rich protein	cell wall			Pavir.2NG320200	AT1G23110			Chloroplast
		Pavir.1KG362700	AT1G07700		Thioredoxin superfamily protein	Chloroplast			Pavir.9KG009600	AT1G24490	ALB4,ARTEMIS	OxaA/YidC-like membrane insertion protein	Chloroplast			Pavir.5NG177700	AT2G27030	ACAM-2,CAM5	calmodulin 5	calcium-related			Pavir.5NG450600	AT1G02520	PGP11	P-glycoprotein 11	Defense			Pavir.7NG353000	AT1G21230	WAK5	wall associated kinase 5	Defense			Pavir.5KG095800	AT5G01220	SQD2	sulfoquinovosyldiacylglycerol 2	Chloroplast
		Pavir.7KG187300	AT1G12900	GAPA-2	glyceraldehyde 3-phosphate dehydrogenase A subunit 2	Chloroplast			Pavir.3KG300100	AT1G53000	KDSB	Nucleotide-diphospho-sugar transferases superfamily protein	Chloroplast			Pavir.4NG027900	AT1G01820	PEX11C	peroxin 11c	Chloroplast			Pavir.9KG616800	AT1G19180	JAZ1,TIFY10A	jasmonate-zim-domain protein 1	Defense			Pavir.6NG272900	AT1G21240	WAK3	wall associated kinase 3	Defense			Pavir.5NG071800	AT5G01220	SQD2	sulfoquinovosyldiacylglycerol 2	Chloroplast
		Pavir.1KG041600	AT1G16720	HCF173	high chlorophyll fluorescence phenotype 173	Chloroplast			Pavir.9NG128900	AT2G45180		Bifunctional inhibitor/lipid-transfer protein/seed storage 2S albumin superfamily protein	Chloroplast			Pavir.5KG734000	AT1G14590		Nucleotide-diphospho-sugar transferase family protein	Chloroplast			Pavir.9NG716700	AT1G19180	JAZ1,TIFY10A	jasmonate-zim-domain protein 1	Defense			Pavir.9KG343900	AT1G32400	TOM2A	tobamovirus multiplication 2A	Defense			Pavir.3KG196500	AT5G11930		Thioredoxin superfamily protein	Chloroplast
		Pavir.1NG032900	AT1G16720	HCF173	high chlorophyll fluorescence phenotype 173	Chloroplast			Pavir.5KG197200	AT4G02425			Chloroplast			Pavir.1NG235600	AT1G21750	ATPDI5,ATPDIL1-1,PDI5,PDIL1-1	PDI-like 1-1	Chloroplast			Pavir.2KG196300	AT1G21230	WAK5	wall associated kinase 5	Defense			Pavir.5NG425100	AT1G34300		lectin protein kinase family protein	Defense			Pavir.1NG435500	AT5G16730		Plant protein of unknown function (DUF827)	Chloroplast
		Pavir.8KG175700	AT1G16720	HCF173	high chlorophyll fluorescence phenotype 173	Chloroplast			Pavir.2NG628900	AT4G02480		AAA-type ATPase family protein	Chloroplast			Pavir.3KG170500	AT2G47470	ATPDI11,ATPDIL2-1,MEE30,PDI11,UNE5	thioredoxin family protein	Chloroplast			Pavir.3NG207900	AT1G21230	WAK5	wall associated kinase 5	Defense			Pavir.9NG208600	AT1G47710		Serine protease inhibitor (SERPIN) family protein	Defense			Pavir.2NG406000	AT1G05850	ATCTL1,CTL1,ELP,ELP1,ERH2,HOT2,POM1	Chitinase family protein	defense
		Pavir.7KG018500	AT1G17220	FUG1	Translation initiation factor 2, small GTP-binding protein	Chloroplast			Pavir.4NG046700	AT1G08030	TPST	tyrosylprotein sulfotransferase	Defense			Pavir.5KG258100	AT2G47470	ATPDI11,ATPDIL2-1,MEE30,PDI11,UNE5	thioredoxin family protein	Chloroplast			Pavir.1NG412300	AT1G24140		Matrixin family protein	Defense			Pavir.2KG135600	AT1G56130		Leucine-rich repeat transmembrane protein kinase	Defense			Pavir.5KG301000	AT1G06490	ATGSL07,atgsl7,gsl07	glucan synthase-like 7	Defense
		Pavir.7NG072500	AT1G17220	FUG1	Translation initiation factor 2, small GTP-binding protein	Chloroplast			Pavir.2KG556000	AT1G19110		inter-alpha-trypsin inhibitor heavy chain-related	Defense			Pavir.5NG348000	AT2G47470	ATPDI11,ATPDIL2-1,MEE30,PDI11,UNE5	thioredoxin family protein	Chloroplast			Pavir.4KG262700	AT1G34575		FAD-binding Berberine family protein	Defense			Pavir.9NG488700	AT1G63830		PLAC8 family protein	Defense			Pavir.5NG388700	AT1G06490	ATGSL07,atgsl7,gsl07	glucan synthase-like 7	Defense
		Pavir.1KG004800	AT1G20020	ATLFNR2,FNR2	ferredoxin-NADP(+)-oxidoreductase 2	Chloroplast			Pavir.2NG586200	AT1G19110		inter-alpha-trypsin inhibitor heavy chain-related	Defense			Pavir.2KG378800	AT4G22920	ATNYE1,NYE1	non-yellowing 1	Chloroplast			Pavir.1KG033600	AT1G66160	ATCMPG1,CMPG1	CYS, MET, PRO, and GLY protein 1	Defense			Pavir.2KG199000	AT1G64160		Disease resistance-responsive (dirigent-like protein) family protein	Defense			Pavir.4KG105200	AT1G11915			Defense
		Pavir.2NG117500	AT1G32060	PRK	phosphoribulokinase	Chloroplast			Pavir.5KG507100	AT1G64140			Defense			Pavir.2NG448400	AT4G22920	ATNYE1,NYE1	non-yellowing 1	Chloroplast			Pavir.1NG411100	AT1G66160	ATCMPG1,CMPG1	CYS, MET, PRO, and GLY protein 1	Defense			Pavir.2KG535100	AT1G64160		Disease resistance-responsive (dirigent-like protein) family protein	Defense			Pavir.8KG263500	AT1G59620	CW9	Disease resistance protein (CC-NBS-LRR class) family	Defense
		Pavir.3NG229500	AT1G33290		P-loop containing nucleoside triphosphate hydrolases superfamily protein	Chloroplast			Pavir.6KG272400	AT2G02990	ATRNS1,RNS1	ribonuclease 1	Defense			Pavir.2NG198200	AT5G33320	ARAPPT,CUE1,PPT	Glucose-6-phosphate/phosphate translocator-related	Chloroplast			Pavir.8NG018300	AT1G69550		disease resistance protein (TIR-NBS-LRR class)	Defense			Pavir.2NG241600	AT1G76660			Defense			Pavir.9NG669700	AT2G02850	ARPN	plantacyanin	Defense
		Pavir.9NG760100	AT1G42970	GAPB	glyceraldehyde-3-phosphate dehydrogenase B subunit	Chloroplast			Pavir.6NG143400	AT2G02990	ATRNS1,RNS1	ribonuclease 1	Defense			Pavir.2NG407400	AT4G31340		myosin heavy chain-related	cytoskeleton			Pavir.5NG142800	AT1G70250		receptor serine/threonine kinase, putative	defense			Pavir.4NG154100	AT2G31880	EVR,SOBIR1	Leucine-rich repeat protein kinase family protein	Defense			Pavir.1KG188500	AT2G15480	UGT73B5	UDP-glucosyl transferase 73B5	Defense
		Pavir.5NG640200	AT1G44446	ATCAO,CAO,CH1	Pheophorbide a oxygenase family protein with Rieske [2Fe-2S] domain	Chloroplast			Pavir.9NG071800	AT2G16250		Leucine-rich repeat protein kinase family protein	Defense			Pavir.5NG326000	AT5G09810	ACT7	actin 7	Cytoskeleton			Pavir.1NG158500	AT1G74360		Leucine-rich repeat protein kinase family protein	Defense			Pavir.5KG586200	AT3G12490	ATCYS6,ATCYSB,CYSB	cystatin B	Defense			Pavir.5KG401000	AT2G27140		HSP20-like chaperones superfamily protein	Defense
		Pavir.7KG417700	AT1G52510		alpha/beta-Hydrolases superfamily protein	Chloroplast			Pavir.1NG336700	AT2G31800		Integrin-linked protein kinase family	Defense			Pavir.7KG237600	AT1G06515		Protein of unknown function (DUF3317)	Defense			Pavir.2NG185600	AT1G79620		Leucine-rich repeat protein kinase family protein	Defense			Pavir.2KG096300	AT3G14460		LRR and NB-ARC domains-containing disease resistance protein	Defense			Pavir.5NG379300	AT2G27140		HSP20-like chaperones superfamily protein	Defense
		Pavir.9NG223400	AT1G52870		Peroxisomal membrane 22 kDa (Mpv17/PMP22) family protein	Chloroplast			Pavir.1KG170600	AT2G34930		disease resistance family protein / LRR family protein	Defense			Pavir.9NG775200	AT1G63830		PLAC8 family protein	Defense			Pavir.9NG445200	AT1G79620		Leucine-rich repeat protein kinase family protein	Defense			Pavir.9KG583900	AT3G16990		Haem oxygenase-like, multi-helical	Defense			Pavir.5NG379700	AT2G27140		HSP20-like chaperones superfamily protein	Defense
		Pavir.1NG440500	AT1G54130	AT-RSH3,ATRSH3,RSH3	RELA/SPOT homolog 3	Chloroplast			Pavir.J603800	AT2G36850	ATGSL08,ATGSL8,CHOR,GSL08,GSL8	glucan synthase-like 8	Defense			Pavir.3KG126700	AT1G80600	WIN1	HOPW1-1-interacting 1	Defense			Pavir.2NG437300	AT3G07040	RPM1,RPS3	NB-ARC domain-containing disease resistance protein	Defense			Pavir.2KG448300	AT3G50930	BCS1	cytochrome BC1 synthesis	Defense			Pavir.3KG494100	AT2G28790		Pathogenesis-related thaumatin superfamily protein	Defense
		Pavir.5NG100700	AT1G54350		ABC transporter family protein	Chloroplast			Pavir.7NG103000	AT2G46370	FIN219,JAR1	Auxin-responsive GH3 family protein	Defense			Pavir.1KG539400	AT3G24170	ATGR1,GR1	glutathione-disulfide reductase	Defense			Pavir.2NG437400	AT3G07040	RPM1,RPS3	NB-ARC domain-containing disease resistance protein	Defense			Pavir.7KG221600	AT3G54420	ATCHITIV,ATEP3,CHIV,EP3	homolog of carrot EP3-3 chitinase	Defense			Pavir.5NG388500	AT3G59100	ATGSL11,gsl11	glucan synthase-like 11	Defense
		Pavir.9KG418900	AT1G56500		haloacid dehalogenase-like hydrolase family protein	Chloroplast			Pavir.6KG367700	AT3G20810		2-oxoglutarate (2OG) and Fe(II)-dependent oxygenase superfamily protein	defense			Pavir.1NG468900	AT4G24390		RNI-like superfamily protein	Defense			Pavir.2KG096700	AT3G14460		LRR and NB-ARC domains-containing disease resistance protein	Defense			Pavir.4KG314700	AT5G11330		FAD/NAD(P)-binding oxidoreductase family protein	Defense			Pavir.7NG152100	AT4G19050		NB-ARC domain-containing disease resistance protein	Defense
		Pavir.4KG305900	AT1G61520	LHCA3	photosystem I light harvesting complex gene 3	Chloroplast			Pavir.4KG302400	AT3G47780	ATATH6,ATH6	ABC2 homolog 6	Defense			Pavir.5KG781900	AT1G10590		Nucleic acid-binding, OB-fold-like protein	DNA replication			Pavir.5KG468300	AT3G14470		NB-ARC domain-containing disease resistance protein	Defense			Pavir.9KG312500	AT5G24530	DMR6	2-oxoglutarate (2OG) and Fe(II)-dependent oxygenase superfamily protein	defense			Pavir.9KG084000	AT5G04890	RTM2	HSP20-like chaperones superfamily protein	Defense
		Pavir.4NG184100	AT1G61520	LHCA3	photosystem I light harvesting complex gene 3	Chloroplast			Pavir.1NG341300	AT3G54420	ATCHITIV,ATEP3,CHIV,EP3	homolog of carrot EP3-3 chitinase	Defense			Pavir.5NG634100	AT1G23750		Nucleic acid-binding, OB-fold-like protein	DNA replication			Pavir.5KG468500	AT3G14470		NB-ARC domain-containing disease resistance protein	Defense			Pavir.9NG488000	AT5G24530	DMR6	2-oxoglutarate (2OG) and Fe(II)-dependent oxygenase superfamily protein	defense			Pavir.9KG205400	AT5G04890	RTM2	HSP20-like chaperones superfamily protein	Defense
		Pavir.7KG267200	AT1G62750	ATSCO1,ATSCO1/CPEF-G,SCO1	Translation elongation factor EFG/EF2 protein	Chloroplast			Pavir.4KG313200	AT3G58000		VQ motif-containing protein	Defense			Pavir.7KG225500	AT1G19910	ATVHA-C2,AVA-2PE,AVA-P2	ATPase, F0/V0 complex, subunit C protein	Energetics			Pavir.5NG471400	AT3G14470		NB-ARC domain-containing disease resistance protein	Defense			Pavir.1NG131200	AT5G45800	MEE62	Leucine-rich repeat protein kinase family protein	Defense			Pavir.9NG178800	AT5G04890	RTM2	HSP20-like chaperones superfamily protein	Defense
		Pavir.2KG278700	AT1G65420	NPQ7	Protein of unknown function (DUF565)	Chloroplast			Pavir.7NG306900	AT4G10500		2-oxoglutarate (2OG) and Fe(II)-dependent oxygenase superfamily protein	defense			Pavir.3NG029300	AT4G34720	ATVHA-C1,AVA-P1,VHA-C1	ATPase, F0/V0 complex, subunit C protein	Energetics			Pavir.5NG471700	AT3G14470		NB-ARC domain-containing disease resistance protein	Defense			Pavir.3KG402800	AT5G50380	ATEXO70F1,EXO70F1	exocyst subunit exo70 family protein F1	Defense			Pavir.5NG375000	AT5G20970		HSP20-like chaperones superfamily protein	Defense
		Pavir.8KG390000	AT1G66330		senescence-associated family protein	Chloroplast			Pavir.5KG290400	AT4G12470	AZI1	azelaic acid induced 1	Defense			Pavir.2KG431500	AT3G15260		Protein phosphatase 2C family protein	Hormone			Pavir.1KG336800	AT3G18660	GUX1,PGSIP1	plant glycogenin-like starch initiation protein 1	Defense			Pavir.2KG114900	AT3G52090	ATRPB13.6,NRPB11,NRPD11,NRPE11	DNA-directed RNA polymerase, RBP11-like	DNA repair			Pavir.9KG595700	AT5G20970		HSP20-like chaperones superfamily protein	Defense
		Pavir.8KG138600	AT1G71500		Rieske (2Fe-2S) domain-containing protein	Chloroplast			Pavir.6NG021500	AT4G15415	ATB\' GAMMA	Protein phosphatase 2A regulatory B subunit family protein	Defense			Pavir.1KG546600	AT2G39840	TOPP4	type one serine/threonine protein phosphatase 4	Light Sensing			Pavir.4NG201600	AT3G47570		Leucine-rich repeat protein kinase family protein	Defense			Pavir.1NG343300	AT1G22450	ATCOX6B2,COX6B	cytochrome C oxidase 6B	Energetics			Pavir.9NG322500	AT5G20970		HSP20-like chaperones superfamily protein	Defense
		Pavir.3KG058700	AT1G77090		Mog1/PsbP/DUF1795-like photosystem II reaction center PsbP family protein	Chloroplast			Pavir.J645400	AT5G04870	ATCPK1,CPK1	calcium dependent protein kinase 1	defense			Pavir.3KG555900	AT1G21370			membrane			Pavir.9KG494900	AT3G55320	PGP20	P-glycoprotein 20	Defense			Pavir.5KG412500	AT1G51650		ATP synthase epsilon chain, mitochondrial	Energetics			Pavir.9NG741700	AT5G20970		HSP20-like chaperones superfamily protein	Defense
		Pavir.3KG383300	AT1G78510	SPS1	solanesyl diphosphate synthase 1	Chloroplast			Pavir.1KG461300	AT5G16880		Target of Myb protein 1	Defense			Pavir.J231000	AT1G47640			membrane			Pavir.1KG535000	AT3G59290		ENTH/VHS family protein	Defense			Pavir.2KG164900	AT2G44620	MTACP-1,MTACP1	mitochondrial acyl carrier protein 1	Energetics			Pavir.2KG242600	AT5G48485	DIR1	Bifunctional inhibitor/lipid-transfer protein/seed storage 2S albumin superfamily protein	Defense
		Pavir.3NG172700	AT1G78510	SPS1	solanesyl diphosphate synthase 1	Chloroplast			Pavir.9NG776200	AT5G24530	DMR6	2-oxoglutarate (2OG) and Fe(II)-dependent oxygenase superfamily protein	defense			Pavir.9KG032300	AT4G08180	ORP1C	OSBP(oxysterol binding protein)-related protein 1C	membrane			Pavir.2KG269500	AT3G60190	ADL1E,ADL4,ADLP2,DL1E,DRP1E,EDR3	DYNAMIN-like 1E	Defense			Pavir.6KG316200	AT3G52300	ATPQ	ATP synthase D chain, mitochondrial	Energetics			Pavir.9KG431800	AT5G58300		Leucine-rich repeat protein kinase family protein	Defense
		Pavir.5KG558200	AT2G03390		uvrB/uvrC motif-containing protein	Chloroplast			Pavir.1NG502100	AT5G35200		ENTH/ANTH/VHS superfamily protein	Defense			Pavir.5NG460700	AT1G03940		HXXXD-type acyl-transferase family protein	Metabolism			Pavir.2NG246400	AT3G60190	ADL1E,ADL4,ADLP2,DL1E,DRP1E,EDR3	DYNAMIN-like 1E	Defense			Pavir.6NG359900	AT3G62790		NADH-ubiquinone oxidoreductase-related	Energetics			Pavir.6KG034800	AT2G32280		Protein of unknown function (DUF1218)	development
		Pavir.6KG416500	AT2G05620	PGR5	proton gradient regulation 5	Chloroplast			Pavir.5NG548700	AT5G46170		F-box family protein	Defense			Pavir.5KG157100	AT1G05620	URH2	uridine-ribohydrolase 2	Metabolism			Pavir.6NG304200	AT4G20820		FAD-binding Berberine family protein	Defense			Pavir.2KG566400	AT4G21105		cytochrome-c oxidases;electron carriers	Energetics			Pavir.6NG034100	AT2G32280		Protein of unknown function (DUF1218)	development
		Pavir.9KG105100	AT2G14910			Chloroplast			Pavir.7NG343800	AT5G63930		Leucine-rich repeat protein kinase family protein	Defense			Pavir.4KG350400	AT1G17890	GER2	NAD(P)-binding Rossmann-fold superfamily protein	Metabolism			Pavir.1KG296600	AT5G13190			Defense			Pavir.9NG071900	AT4G37830		cytochrome c oxidase-related	Energetics			Pavir.5NG102900	AT3G10260		Reticulon family protein	endomembrane
		Pavir.4NG301500	AT2G20570	ATGLK1,GLK1,GPRI1	GBF\'s pro-rich region-interacting factor 1	Chloroplast			Pavir.7KG042800	AT2G20740		Tetraspanin family protein	endomembrane			Pavir.9KG391000	AT1G18580	GAUT11	galacturonosyltransferase 11	Metabolism			Pavir.7KG313300	AT5G24530	DMR6	2-oxoglutarate (2OG) and Fe(II)-dependent oxygenase superfamily protein	defense			Pavir.2KG513100	AT5G67590	FRO1	NADH-ubiquinone oxidoreductase-related	Energetics			Pavir.5KG098900	AT3G18260		Reticulon family protein	endomembrane
		Pavir.9KG649700	AT2G26540	ATDUF3,ATUROS,DUF3,HEMD,UROS	uroporphyrinogen-III synthase family protein	Chloroplast			Pavir.2KG203900	AT3G45600	TET3	tetraspanin3	endomembrane			Pavir.9NG528500	AT1G18580	GAUT11	galacturonosyltransferase 11	Metabolism			Pavir.5KG099300	AT5G38280	PR5K	PR5-like receptor kinase	Defense			Pavir.1KG386300	AT2G37040	ATPAL1,PAL1	PHE ammonia lyase 1	Flavonoid			Pavir.9NG577500	AT1G17020	ATSRG1,SRG1	senescence-related gene 1	defense
		Pavir.9NG813500	AT2G26540	ATDUF3,ATUROS,DUF3,HEMD,UROS	uroporphyrinogen-III synthase family protein	Chloroplast			Pavir.5KG341700	AT1G14560		Mitochondrial substrate carrier family protein	Energetics			Pavir.9KG357500	AT1G22040		Galactose oxidase/kelch repeat superfamily protein	Metabolism			Pavir.5NG103300	AT5G38280	PR5K	PR5-like receptor kinase	Defense			Pavir.1KG131500	AT5G07990	CYP75B1,D501,TT7	Cytochrome P450 superfamily protein	Flavonoid			Pavir.1KG184300	AT1G78570	ATRHM1,RHM1,ROL1	rhamnose biosynthesis 1	Flavonoid
		Pavir.5KG445100	AT2G26900		Sodium Bile acid symporter family	Chloroplast			Pavir.7NG049600	AT2G27510	ATFD3,FD3	ferredoxin 3	Energetics			Pavir.9NG672400	AT1G48850	EMB1144	chorismate synthase, putative / 5-enolpyruvylshikimate-3-phosphate phospholyase, putative	Metabolism			Pavir.4KG263300	AT5G44400		FAD-binding Berberine family protein	Defense			Pavir.9NG539900	AT5G52210	ATARLB1,ATGB1,GB1	GTP-binding protein 1	GTPase			Pavir.1NG125900	AT1G78570	ATRHM1,RHM1,ROL1	rhamnose biosynthesis 1	Flavonoid
		Pavir.5NG403500	AT2G26900		Sodium Bile acid symporter family	Chloroplast			Pavir.J246800	AT2G27510	ATFD3,FD3	ferredoxin 3	Energetics			Pavir.3KG175200	AT1G56670		GDSL-like Lipase/Acylhydrolase superfamily protein	Metabolism			Pavir.9NG274800	AT1G22840	ATCYTC-A,CYTC-1	CYTOCHROME C-1	Energetics			Pavir.5KG409300	AT1G80230		Rubredoxin-like superfamily protein	Hormone			Pavir.7NG355800	AT2G37040	ATPAL1,PAL1	PHE ammonia lyase 1	Flavonoid
		Pavir.6NG112900	AT2G32640		Lycopene beta/epsilon cyclase protein	Chloroplast			Pavir.9NG569500	AT1G12420	ACR8	ACT domain repeat 8	Hormone			Pavir.3KG571100	AT2G16430	ATPAP10,PAP10	purple acid phosphatase 10	Metabolism			Pavir.3KG201700	AT1G68710		ATPase E1-E2 type family protein / haloacid dehalogenase-like hydrolase family protein	Energetics			Pavir.5NG312100	AT1G80230		Rubredoxin-like superfamily protein	Hormone			Pavir.5NG328900	AT3G55120	A11,CFI,TT5	Chalcone-flavanone isomerase family protein	Flavonoid
		Pavir.9KG023900	AT2G36990	ATSIG6,SIG6,SIGF,SOLDAT8	RNApolymerase sigma-subunit F	Chloroplast			Pavir.9NG179700	AT1G54410		dehydrin family protein	Hormone			Pavir.1KG400900	AT2G20420		ATP citrate lyase (ACL) family protein	Metabolism			Pavir.9NG631400	AT1G68710		ATPase E1-E2 type family protein / haloacid dehalogenase-like hydrolase family protein	Energetics			Pavir.7KG333900	AT2G24400		SAUR-like auxin-responsive protein family	Hormone			Pavir.3KG041700	AT5G05270		Chalcone-flavanone isomerase family protein	Flavonoid
		Pavir.9NG017700	AT2G36990	ATSIG6,SIG6,SIGF,SOLDAT8	RNApolymerase sigma-subunit F	Chloroplast			Pavir.5KG117600	AT1G67080	ABA4	abscisic acid (aba)-deficient 4	Hormone			Pavir.3KG265800	AT2G30490	ATC4H,C4H,CYP73A5,REF3	cinnamate-4-hydroxylase	Metabolism			Pavir.1NG356800	AT2G37040	ATPAL1,PAL1	PHE ammonia lyase 1	Flavonoid			Pavir.2NG116100	AT2G35460		Late embryogenesis abundant (LEA) hydroxyproline-rich glycoprotein family	Hormone			Pavir.8KG022400	AT5G05270		Chalcone-flavanone isomerase family protein	Flavonoid
		Pavir.9NG694200	AT2G39470	PPL2	PsbP-like protein 2	Chloroplast			Pavir.9NG004300	AT2G44060		Late embryogenesis abundant protein, group 2	Hormone			Pavir.1KG477400	AT2G33630		NAD(P)-binding Rossmann-fold superfamily protein	Metabolism			Pavir.9NG662000	AT3G25290		Auxin-responsive family protein	Hormone			Pavir.J277600	AT2G46150		Late embryogenesis abundant (LEA) hydroxyproline-rich glycoprotein family	Hormone			Pavir.9KG204500	AT5G07990	CYP75B1,D501,TT7	Cytochrome P450 superfamily protein	Flavonoid
		Pavir.5NG423300	AT2G42975			Chloroplast			Pavir.6KG372800	AT3G25290		Auxin-responsive family protein	Hormone			Pavir.2NG235300	AT2G36310	URH1	uridine-ribohydrolase 1	Metabolism			Pavir.9NG061700	AT5G19450	CDPK19,CPK8	calcium-dependent protein kinase 19	Hormone			Pavir.9KG066100	AT4G20880		ethylene-responsive nuclear protein / ethylene-regulated nuclear protein (ERT2)	Hormone			Pavir.9NG323500	AT5G07990	CYP75B1,D501,TT7	Cytochrome P450 superfamily protein	Flavonoid
		Pavir.2NG474700	AT2G46820	PSAP,PSI-P,PTAC8,TMP14	photosystem I P subunit	Chloroplast			Pavir.6NG181200	AT5G52200		phosphoprotein phosphatase inhibitors	Hormone			Pavir.7KG383200	AT2G37250	ADK,ATPADK1	adenosine kinase	Metabolism			Pavir.9KG641100	AT5G47530		Auxin-responsive family protein	Hormone			Pavir.1KG462400	AT1G32050		SCAMP family protein	membrane			Pavir.1NG473600	AT5G08640	ATFLS1,FLS,FLS1	flavonol synthase 1	Flavonoid
		Pavir.4NG005100	AT2G46915		Protein of unknown function (DUF3754)	Chloroplast			Pavir.J352800	AT1G49000			membrane			Pavir.9KG495700	AT2G37500		arginine biosynthesis protein ArgJ family	Metabolism			Pavir.5KG520700	AT1G78620		Protein of unknown function DUF92, transmembrane	membrane			Pavir.5KG141400	AT1G49000			membrane			Pavir.1NG475700	AT5G08640	ATFLS1,FLS,FLS1	flavonol synthase 1	Flavonoid
		Pavir.4NG171300	AT3G07310		Protein of unknown function (DUF760)	Chloroplast			Pavir.1KG451000	AT1G73240			membrane			Pavir.3KG235800	AT2G40890	CYP98A3	cytochrome P450, family 98, subfamily A, polypeptide 3	Metabolism			Pavir.5KG031500	AT2G31090			membrane			Pavir.2NG635700	AT2G40765			membrane			Pavir.8KG261900	AT5G13930	ATCHS,CHS,TT4	Chalcone and stilbene synthase family protein	Flavonoid
		Pavir.6NG279200	AT3G11560		LETM1-like protein	Chloroplast			Pavir.6KG344600	AT1G02850	BGLU11	beta glucosidase 11	Metabolism			Pavir.1NG126100	AT2G42790	CSY3	citrate synthase 3	Metabolism			Pavir.5NG030000	AT2G31090			membrane			Pavir.6KG261400	AT3G50150		Plant protein of unknown function (DUF247)	membrane			Pavir.8NG107400	AT5G13930	ATCHS,CHS,TT4	Chalcone and stilbene synthase family protein	Flavonoid
		Pavir.9KG463500	AT3G17040	HCF107	high chlorophyll fluorescent 107	Chloroplast			Pavir.2KG070800	AT1G04580	AAO4,AO4,ATAO-4,ATAO2	aldehyde oxidase 4	Metabolism			Pavir.5KG754900	AT3G02360		6-phosphogluconate dehydrogenase family protein	Metabolism			Pavir.6KG103600	AT2G32210			membrane			Pavir.1KG549400	AT5G03460			membrane			Pavir.5KG450100	AT5G42800	DFR,M318,TT3	dihydroflavonol 4-reductase	Flavonoid
		Pavir.3KG175900	AT3G17470	ATCRSH,CRSH	Ca2+-activated RelA/spot homolog	Chloroplast			Pavir.3KG517000	AT1G09430	ACLA-3	ATP-citrate lyase A-3	Metabolism			Pavir.5NG620600	AT3G02360		6-phosphogluconate dehydrogenase family protein	Metabolism			Pavir.7NG448200	AT2G41905			membrane			Pavir.1NG374600	AT5G53560	ATB5-A,ATCB5-E,B5 #2,CB5-E	cytochrome B5 isoform E	membrane			Pavir.5KG211900	AT4G05220		Late embryogenesis abundant (LEA) hydroxyproline-rich glycoprotein family	Hormone
		Pavir.2KG263000	AT3G19490	ATNHD1,NHD1	sodium:hydrogen antiporter 1	Chloroplast			Pavir.9NG052900	AT1G14810		semialdehyde dehydrogenase family protein	Metabolism			Pavir.3KG322400	AT3G04120	GAPC,GAPC-1,GAPC1	glyceraldehyde-3-phosphate dehydrogenase C subunit 1	Metabolism			Pavir.5KG250000	AT3G02430		Protein of unknown function (DUF679)	membrane			Pavir.1NG295800	AT1G15120		Ubiquinol-cytochrome C reductase hinge protein	Metabolism			Pavir.1NG392900	AT5G22870		Late embryogenesis abundant (LEA) hydroxyproline-rich glycoprotein family	Hormone
		Pavir.5KG470800	AT3G24430	HCF101	ATP binding	Chloroplast			Pavir.6KG130600	AT1G22360	AtUGT85A2,UGT85A2	UDP-glucosyl transferase 85A2	Metabolism			Pavir.5NG558400	AT3G08590		Phosphoglycerate mutase, 2,3-bisphosphoglycerate-independent	Metabolism			Pavir.6NG335000	AT3G50140		Plant protein of unknown function (DUF247)	membrane			Pavir.8NG045600	AT1G15120		Ubiquinol-cytochrome C reductase hinge protein	Metabolism			Pavir.5KG675900	AT1G09157		Protein of unknown function (DUF679)	membrane
		Pavir.3KG212600	AT3G25690	CHUP1	Hydroxyproline-rich glycoprotein family protein	Chloroplast			Pavir.5KG758200	AT1G50460	ATHKL1,HKL1	hexokinase-like 1	Metabolism			Pavir.7KG339300	AT3G12800	DECR,SDRB	short-chain dehydrogenase-reductase B	Metabolism			Pavir.1KG335500	AT4G02600	ATMLO1,MLO1	Seven transmembrane MLO family protein	membrane			Pavir.6KG279900	AT1G15950	ATCCR1,CCR1,IRX4	cinnamoyl coa reductase 1	Metabolism			Pavir.5NG527900	AT1G56060			membrane
		Pavir.3KG216000	AT3G25690	CHUP1	Hydroxyproline-rich glycoprotein family protein	Chloroplast			Pavir.3KG370800	AT1G54290		Translation initiation factor SUI1 family protein	Metabolism			Pavir.7NG402500	AT3G12800	DECR,SDRB	short-chain dehydrogenase-reductase B	Metabolism			Pavir.8KG298500	AT4G14746			membrane			Pavir.6NG281900	AT1G47480		alpha/beta-Hydrolases superfamily protein	Metabolism			Pavir.3NG122500	AT2G41200			membrane
		Pavir.1NG259900	AT3G27925	Deg1,DEGP1	DegP protease 1	Chloroplast			Pavir.2KG450400	AT1G61800	ATGPT2,GPT2	glucose-6-phosphate/phosphate translocator 2	Metabolism			Pavir.7NG164700	AT3G45300	ATIVD,IVD,IVDH	isovaleryl-CoA-dehydrogenase	Metabolism			Pavir.8NG265700	AT4G14746			membrane			Pavir.5KG253800	AT1G56670		GDSL-like Lipase/Acylhydrolase superfamily protein	Metabolism			Pavir.1NG247200	AT3G27030			membrane
		Pavir.3KG311400	AT3G27925	Deg1,DEGP1	DegP protease 1	Chloroplast			Pavir.J357100	AT1G67750		Pectate lyase family protein	Metabolism			Pavir.1KG236800	AT3G45980	H2B,HTB9	Histone superfamily protein	Metabolism			Pavir.5KG616800	AT5G18520		Lung seven transmembrane receptor family protein	membrane			Pavir.7KG413800	AT1G61720	BAN	NAD(P)-binding Rossmann-fold superfamily protein	Metabolism			Pavir.2NG337700	AT5G20790			membrane
		Pavir.6KG145200	AT3G46780	PTAC16	plastid transcriptionally active 16	Chloroplast			Pavir.5KG123100	AT1G71070		Core-2/I-branching beta-1,6-N-acetylglucosaminyltransferase family protein	Metabolism			Pavir.6KG272200	AT3G47520	MDH	malate dehydrogenase	Metabolism			Pavir.7KG026000	AT1G05675		UDP-Glycosyltransferase superfamily protein	Metabolism			Pavir.2KG277300	AT1G64230	UBC28	ubiquitin-conjugating enzyme 28	Metabolism			Pavir.J342900	AT5G20790			membrane
		Pavir.9NG191800	AT3G46780	PTAC16	plastid transcriptionally active 16	Chloroplast			Pavir.9NG550700	AT1G78070		Transducin/WD40 repeat-like superfamily protein	Metabolism			Pavir.9NG063800	AT3G52200	LTA3	Dihydrolipoamide acetyltransferase, long form protein	Metabolism			Pavir.7KG005100	AT1G06640		2-oxoglutarate (2OG) and Fe(II)-dependent oxygenase superfamily protein	Metabolism			Pavir.2NG221200	AT1G64230	UBC28	ubiquitin-conjugating enzyme 28	Metabolism			Pavir.3KG467800	AT5G45470		Protein of unknown function (DUF594)	membrane
		Pavir.5NG581000	AT3G50820	OEC33,PSBO-2,PSBO2	photosystem II subunit O-2	Chloroplast			Pavir.1NG473400	AT2G15620	ATHNIR,NIR,NIR1	nitrite reductase 1	Metabolism			Pavir.9NG844500	AT3G52590	EMB2167,ERD16,HAP4,UBQ1	ubiquitin extension protein 1	Metabolism			Pavir.5KG641100	AT1G06750		P-loop containing nucleoside triphosphate hydrolases superfamily protein	Metabolism			Pavir.7KG285000	AT2G15490	UGT73B4	UDP-glycosyltransferase 73B4	Metabolism			Pavir.8NG082600	AT5G45480		Protein of unknown function (DUF594)	membrane
		Pavir.5KG209900	AT3G56940	ACSF,CHL27,CRD1	dicarboxylate diiron protein, putative (Crd1)	Chloroplast			Pavir.5KG630400	AT2G15620	ATHNIR,NIR,NIR1	nitrite reductase 1	Metabolism			Pavir.5NG309900	AT3G62160		HXXXD-type acyl-transferase family protein	Metabolism			Pavir.2NG220600	AT1G10040		alpha/beta-Hydrolases superfamily protein	Metabolism			Pavir.7NG278700	AT2G15490	UGT73B4	UDP-glycosyltransferase 73B4	Metabolism			Pavir.6KG376200	AT1G04850		ubiquitin-associated (UBA)/TS-N domain-containing protein	Metabolism
		Pavir.5KG696300	AT3G59780		Rhodanese/Cell cycle control phosphatase superfamily protein	Chloroplast			Pavir.5KG655600	AT2G27500		Glycosyl hydrolase superfamily protein	Metabolism			Pavir.9KG184800	AT4G08900		arginase	Metabolism			Pavir.7NG093700	AT1G11610	CYP71A18	cytochrome P450, family 71, subfamily A, polypeptide 18	Metabolism			Pavir.9NG499600	AT2G36290		alpha/beta-Hydrolases superfamily protein	Metabolism			Pavir.6NG320800	AT1G04850		ubiquitin-associated (UBA)/TS-N domain-containing protein	Metabolism
		Pavir.3NG276500	AT4G04850	ATKEA3,KEA3	K+ efflux antiporter 3	Chloroplast			Pavir.9NG563200	AT2G27500		Glycosyl hydrolase superfamily protein	Metabolism			Pavir.1NG430900	AT4G13940	ATSAHH1,EMB1395,HOG1,MEE58,SAHH1	S-adenosyl-L-homocysteine hydrolase	Metabolism			Pavir.1NG539000	AT1G14330		Galactose oxidase/kelch repeat superfamily protein	Metabolism			Pavir.9KG342500	AT2G38740		Haloacid dehalogenase-like hydrolase (HAD) superfamily protein	Metabolism			Pavir.1KG402700	AT1G08650	ATPPCK1,PPCK1	phosphoenolpyruvate carboxylase kinase 1	Metabolism
		Pavir.3KG261700	AT4G15530	PPDK	pyruvate orthophosphate dikinase	Chloroplast			Pavir.5KG733600	AT2G36460		Aldolase superfamily protein	Metabolism			Pavir.6NG016000	AT4G13940	ATSAHH1,EMB1395,HOG1,MEE58,SAHH1	S-adenosyl-L-homocysteine hydrolase	Metabolism			Pavir.1NG541300	AT1G14330		Galactose oxidase/kelch repeat superfamily protein	Metabolism			Pavir.5KG201900	AT2G41380		S-adenosyl-L-methionine-dependent methyltransferases superfamily protein	Metabolism			Pavir.8KG391200	AT1G09430	ACLA-3	ATP-citrate lyase A-3	Metabolism
		Pavir.4KG238300	AT4G15530	PPDK	pyruvate orthophosphate dikinase	Chloroplast			Pavir.7KG383100	AT2G43020	ATPAO2,PAO2	polyamine oxidase 2	Metabolism			Pavir.4KG051400	AT4G16760	ACX1,ATACX1	acyl-CoA oxidase 1	Metabolism			Pavir.1KG346400	AT1G26810	GALT1	galactosyltransferase1	Metabolism			Pavir.7NG133700	AT2G43180		Phosphoenolpyruvate carboxylase family protein	Metabolism			Pavir.8NG310300	AT1G09430	ACLA-3	ATP-citrate lyase A-3	Metabolism
		Pavir.1KG368100	AT4G20360	ATRAB8D,ATRABE1B,RABE1b	RAB GTPase homolog E1B	Chloroplast			Pavir.9KG127100	AT2G45560	CYP76C1	cytochrome P450, family 76, subfamily C, polypeptide 1	Metabolism			Pavir.4NG303800	AT4G20930		6-phosphogluconate dehydrogenase family protein	Metabolism			Pavir.1NG317300	AT1G26810	GALT1	galactosyltransferase1	Metabolism			Pavir.2NG088200	AT2G45510	CYP704A2	cytochrome P450, family 704, subfamily A, polypeptide 2	Metabolism			Pavir.J367700	AT1G12000		Phosphofructokinase family protein	Metabolism
		Pavir.1NG329100	AT4G20360	ATRAB8D,ATRABE1B,RABE1b	RAB GTPase homolog E1B	Chloroplast			Pavir.9KG528500	AT2G45600		alpha/beta-Hydrolases superfamily protein	Metabolism			Pavir.7KG415700	AT4G30210	AR2,ATR2	P450 reductase 2	Metabolism			Pavir.5KG580100	AT1G32960	ATSBT3.3,SBT3.3	Subtilase family protein	Metabolism			Pavir.2KG335800	AT2G45550	CYP76C4	cytochrome P450, family 76, subfamily C, polypeptide 4	Metabolism			Pavir.9KG381700	AT1G12740	CYP87A2	cytochrome P450, family 87, subfamily A, polypeptide 2	Metabolism
		Pavir.2KG454100	AT4G21210	ATRP1,RP1	PPDK regulatory protein	Chloroplast			Pavir.1KG282200	AT2G46950	CYP709B2	cytochrome P450, family 709, subfamily B, polypeptide 2	Metabolism			Pavir.1KG155100	AT4G34050	CCoAOMT1	S-adenosyl-L-methionine-dependent methyltransferases superfamily protein	Metabolism			Pavir.1NG067800	AT1G54310		S-adenosyl-L-methionine-dependent methyltransferases superfamily protein	Metabolism			Pavir.4KG311900	AT3G02600	ATLPP3,LPP3	lipid phosphate phosphatase 3	Metabolism			Pavir.9KG520000	AT1G14700	ATPAP3,PAP3	purple acid phosphatase 3	Metabolism
		Pavir.1NG342800	AT4G28025			Chloroplast			Pavir.9KG408100	AT3G01120	ATCYS1,CGS,CGS1,MTO1	Pyridoxal phosphate (PLP)-dependent transferases superfamily protein	Metabolism			Pavir.7KG423300	AT4G34200	EDA9	D-3-phosphoglycerate dehydrogenase	Metabolism			Pavir.7KG065400	AT1G71070		Core-2/I-branching beta-1,6-N-acetylglucosaminyltransferase family protein	Metabolism			Pavir.5KG693300	AT3G09410		Pectinacetylesterase family protein	Metabolism			Pavir.6NG064600	AT1G22380	AtUGT85A3,UGT85A3	UDP-glucosyl transferase 85A3	Metabolism
		Pavir.6KG360600	AT4G31115		Protein of unknown function (DUF1997)	Chloroplast			Pavir.9KG480700	AT3G07630	ADT2	arogenate dehydratase 2	Metabolism			Pavir.2KG506800	AT5G08300		Succinyl-CoA ligase, alpha subunit	Metabolism			Pavir.3NG211100	AT1G79460	ATKS,ATKS1,GA2,KS,KS1	Terpenoid cyclases/Protein prenyltransferases superfamily protein	Metabolism			Pavir.2NG587500	AT3G14130		Aldolase-type TIM barrel family protein	Metabolism			Pavir.1NG313600	AT1G22400	ATUGT85A1,UGT85A1	UDP-Glycosyltransferase superfamily protein	Metabolism
		Pavir.9KG159900	AT4G33630	EX1	Protein of unknown function (DUF3506)	Chloroplast			Pavir.9NG688700	AT3G07630	ADT2	arogenate dehydratase 2	Metabolism			Pavir.5KG739000	AT5G13420		Aldolase-type TIM barrel family protein	Metabolism			Pavir.2NG572200	AT2G14960	GH3.1	Auxin-responsive GH3 family protein	Metabolism			Pavir.3KG332000	AT3G16520	UGT88A1	UDP-glucosyl transferase 88A1	Metabolism			Pavir.8NG083800	AT1G52820		2-oxoglutarate (2OG) and Fe(II)-dependent oxygenase superfamily protein	Metabolism
		Pavir.9NG292900	AT4G33630	EX1	Protein of unknown function (DUF3506)	Chloroplast			Pavir.5KG605700	AT3G11180		2-oxoglutarate (2OG) and Fe(II)-dependent oxygenase superfamily protein	Metabolism			Pavir.5KG745300	AT5G13420		Aldolase-type TIM barrel family protein	Metabolism			Pavir.1KG468900	AT2G21620	RD2	Adenine nucleotide alpha hydrolases-like superfamily protein	Metabolism			Pavir.1KG093600	AT3G19450	ATCAD4,CAD,CAD-C,CAD4	GroES-like zinc-binding alcohol dehydrogenase family protein	Metabolism			Pavir.1NG438200	AT1G65060	4CL3	4-coumarate:CoA ligase 3	Metabolism
		Pavir.9NG749600	AT5G04440		Protein of unknown function (DUF1997)	Chloroplast			Pavir.5NG574500	AT3G11180		2-oxoglutarate (2OG) and Fe(II)-dependent oxygenase superfamily protein	Metabolism			Pavir.2NG633600	AT5G18280	APY2,ATAPY2	apyrase 2	Metabolism			Pavir.9NG311900	AT2G22480	PFK5	phosphofructokinase 5	Metabolism			Pavir.1NG083600	AT3G19450	ATCAD4,CAD,CAD-C,CAD4	GroES-like zinc-binding alcohol dehydrogenase family protein	Metabolism			Pavir.5KG692700	AT1G65560		Zinc-binding dehydrogenase family protein	Metabolism
		Pavir.7NG207500	AT5G09820		Plastid-lipid associated protein PAP / fibrillin family protein	Chloroplast			Pavir.2KG573600	AT3G26760		NAD(P)-binding Rossmann-fold superfamily protein	Metabolism			Pavir.2NG555800	AT5G23250		Succinyl-CoA ligase, alpha subunit	Metabolism			Pavir.J281700	AT2G34500	CYP710A1	cytochrome P450, family 710, subfamily A, polypeptide 1	Metabolism			Pavir.4KG335800	AT3G26330	CYP71B37	cytochrome P450, family 71, subfamily B, polypeptide 37	Metabolism			Pavir.7KG177700	AT1G65960	GAD2	glutamate decarboxylase 2	Metabolism
		Pavir.5NG507000	AT5G11520	ASP3,YLS4	aspartate aminotransferase 3	Chloroplast			Pavir.3KG372900	AT3G57270	BG1	beta-1,3-glucanase 1	Metabolism			Pavir.1NG525000	AT5G26667	PYR6	P-loop containing nucleoside triphosphate hydrolases superfamily protein	Metabolism			Pavir.6KG408400	AT2G36310	URH1	uridine-ribohydrolase 1	Metabolism			Pavir.7NG216100	AT3G59710		NAD(P)-binding Rossmann-fold superfamily protein	Metabolism			Pavir.9NG824400	AT1G65960	GAD2	glutamate decarboxylase 2	Metabolism
		Pavir.7KG075300	AT5G13630	ABAR,CCH,CCH1,CHLH,GUN5	magnesium-chelatase subunit chlH, chloroplast, putative / Mg-protoporphyrin IX chelatase, putative (CHLH)	Chloroplast			Pavir.9NG203400	AT4G02340		alpha/beta-Hydrolases superfamily protein	Metabolism			Pavir.4NG049800	AT5G39080		HXXXD-type acyl-transferase family protein	Metabolism			Pavir.9KG179400	AT2G37540		NAD(P)-binding Rossmann-fold superfamily protein	Metabolism			Pavir.6KG237900	AT4G03140		NAD(P)-binding Rossmann-fold superfamily protein	Metabolism			Pavir.4NG334300	AT1G73370	ATSUS6,SUS6	sucrose synthase 6	Metabolism
		Pavir.1KG140000	AT5G13650		elongation factor family protein	Chloroplast			Pavir.1NG437200	AT4G05320	UBQ10	polyubiquitin 10	Metabolism			Pavir.1NG332500	AT5G40760	G6PD6	glucose-6-phosphate dehydrogenase 6	Metabolism			Pavir.7KG371800	AT2G45790	ATPMM,PMM	phosphomannomutase	Metabolism			Pavir.3KG404500	AT4G05530	IBR1,SDRA	indole-3-butyric acid response 1	Metabolism			Pavir.7NG091000	AT1G73370	ATSUS6,SUS6	sucrose synthase 6	Metabolism
		Pavir.2KG578700	AT5G19390		Rho GTPase activation protein (RhoGAP) with PH domain	Chloroplast			Pavir.4KG403900	AT4G05320	UBQ10	polyubiquitin 10	Metabolism			Pavir.9NG186300	AT5G46180	DELTA-OAT	ornithine-delta-aminotransferase	Metabolism			Pavir.9KG566100	AT2G46620		P-loop containing nucleoside triphosphate hydrolases superfamily protein	Metabolism			Pavir.1KG006500	AT4G17260		Lactate/malate dehydrogenase family protein	Metabolism			Pavir.3KG112200	AT1G75270	DHAR2	dehydroascorbate reductase 2	Metabolism
		Pavir.7KG335600	AT5G19940		Plastid-lipid associated protein PAP / fibrillin family protein	Chloroplast			Pavir.1NG007300	AT4G15440	CYP74B2,HPL1	hydroperoxide lyase 1	Metabolism			Pavir.9KG434100	AT5G50950	FUM2	FUMARASE 2	Metabolism			Pavir.5NG275700	AT3G14680	CYP72A14	cytochrome P450, family 72, subfamily A, polypeptide 14	Metabolism			Pavir.6KG121700	AT4G19970			Metabolism			Pavir.6KG362900	AT1G76490	HMG1,HMGR1	hydroxy methylglutaryl CoA reductase 1	Metabolism
		Pavir.6KG148700	AT5G33320	ARAPPT,CUE1,PPT	Glucose-6-phosphate/phosphate translocator-related	Chloroplast			Pavir.J696200	AT4G23100	ATECS1,CAD2,GSH1,GSHA,PAD2,RML1	glutamate-cysteine ligase	Metabolism			Pavir.9NG590200	AT5G50950	FUM2	FUMARASE 2	Metabolism			Pavir.J591800	AT3G21310		Core-2/I-branching beta-1,6-N-acetylglucosaminyltransferase family protein	Metabolism			Pavir.7NG432100	AT4G22300	SOBER1	carboxylesterases	Metabolism			Pavir.2NG167800	AT1G78060		Glycosyl hydrolase family protein	Metabolism
		Pavir.1NG145900	AT5G38510		Rhomboid-related intramembrane serine protease family protein	Chloroplast			Pavir.3KG333700	AT4G26270	PFK3	phosphofructokinase 3	Metabolism			Pavir.5KG417800	AT5G53390		O-acyltransferase (WSD1-like) family protein	Metabolism			Pavir.1KG319700	AT3G52600	AtcwINV2,CWINV2	cell wall invertase 2	Metabolism			Pavir.7NG099700	AT4G32110		Beta-1,3-N-Acetylglucosaminyltransferase family protein	Metabolism			Pavir.9NG830000	AT1G78060		Glycosyl hydrolase family protein	Metabolism
		Pavir.9NG067700	AT5G44520		NagB/RpiA/CoA transferase-like superfamily protein	Chloroplast			Pavir.3KG288700	AT4G34550			Metabolism			Pavir.5NG414900	AT5G53390		O-acyltransferase (WSD1-like) family protein	Metabolism			Pavir.8KG161600	AT3G52990		Pyruvate kinase family protein	Metabolism			Pavir.8KG128300	AT4G32110		Beta-1,3-N-Acetylglucosaminyltransferase family protein	Metabolism			Pavir.6NG172500	AT2G11810	ATMGD3,MGD3,MGDC	monogalactosyldiacylglycerol synthase type C	Metabolism
		Pavir.9NG082500	AT5G44520		NagB/RpiA/CoA transferase-like superfamily protein	Chloroplast			Pavir.2NG456800	AT4G35790	ATPLDDELTA,PLDDELTA	phospholipase D delta	Metabolism			Pavir.3NG056100	AT5G63400	ADK1	adenylate kinase 1	Metabolism			Pavir.2KG192900	AT4G02780	ABC33,ATCPS1,CPS,CPS1,GA1	Terpenoid cyclases/Protein prenyltransferases superfamily protein	Metabolism			Pavir.9NG416300	AT4G34700		LYR family of Fe/S cluster biogenesis protein	Metabolism			Pavir.7NG284600	AT2G15490	UGT73B4	UDP-glycosyltransferase 73B4	Metabolism
		Pavir.5KG422000	AT5G46390		Peptidase S41 family protein	Chloroplast			Pavir.1NG279600	AT5G03650	SBE2.2	starch branching enzyme 2.2	Metabolism			Pavir.9NG011600	AT5G47870			nuclear			Pavir.J020400	AT4G05320	UBQ10	polyubiquitin 10	Metabolism			Pavir.9NG241700	AT4G36220	CYP84A1,FAH1	ferulic acid 5-hydroxylase 1	Metabolism			Pavir.5NG272800	AT2G30933		Carbohydrate-binding X8 domain superfamily protein	Metabolism
		Pavir.6KG006500	AT5G47840	AMK2	adenosine monophosphate kinase	Chloroplast			Pavir.J432100	AT5G04590	SIR	sulfite reductase	Metabolism			Pavir.1KG417900	AT4G16800		ATP-dependent caseinolytic (Clp) protease/crotonase family protein	nucleoporin			Pavir.5KG567300	AT4G17650		Polyketide cyclase / dehydrase and lipid transport protein	Metabolism			Pavir.J344600	AT4G37300	MEE59	maternal effect embryo arrest 59	Metabolism			Pavir.9KG380500	AT2G36800	DOGT1,UGT73C5	don-glucosyltransferase 1	Metabolism
		Pavir.1KG034200	AT5G48790		Domain of unknown function (DUF1995)	Chloroplast			Pavir.1KG209800	AT5G06300		Putative lysine decarboxylase family protein	Metabolism			Pavir.6KG261700	AT1G28960	ATNUDT15,ATNUDX15,NUDX15	nudix hydrolase homolog 15	Other			Pavir.7KG385300	AT4G22300	SOBER1	carboxylesterases	Metabolism			Pavir.9KG517100	AT4G37870	PCK1,PEPCK	phosphoenolpyruvate carboxykinase 1	Metabolism			Pavir.9NG516600	AT2G36800	DOGT1,UGT73C5	don-glucosyltransferase 1	Metabolism
		Pavir.7NG188200	AT5G49740	ATFRO7,FRO7	ferric reduction oxidase 7	Chloroplast			Pavir.9NG460500	AT5G06570		alpha/beta-Hydrolases superfamily protein	Metabolism			Pavir.3NG267500	AT2G21660	ATGRP7,CCR2,GR-RBP7,GRP7	cold, circadian rhythm, and rna binding 2	Other			Pavir.6KG189400	AT4G30210	AR2,ATR2	P450 reductase 2	Metabolism			Pavir.5NG091900	AT5G06570		alpha/beta-Hydrolases superfamily protein	Metabolism			Pavir.2KG270900	AT2G45580	CYP76C3	cytochrome P450, family 76, subfamily C, polypeptide 3	Metabolism
		Pavir.7KG027800	AT5G52970		thylakoid lumen 15.0 kDa protein	Chloroplast			Pavir.5NG202700	AT5G11950		Putative lysine decarboxylase family protein	Metabolism			Pavir.2KG065100	AT3G11780		MD-2-related lipid recognition domain-containing protein / ML domain-containing protein	Other			Pavir.J225800	AT4G36770		UDP-Glycosyltransferase superfamily protein	Metabolism			Pavir.4KG158800	AT5G13430		Ubiquinol-cytochrome C reductase iron-sulfur subunit	Metabolism			Pavir.8NG197300	AT3G02100		UDP-Glycosyltransferase superfamily protein	Metabolism
		Pavir.5KG459500	AT5G53170	FTSH11	FTSH protease 11	Chloroplast			Pavir.9NG646800	AT5G15490		UDP-glucose 6-dehydrogenase family protein	Metabolism			Pavir.5KG635400	AT3G54130		Josephin family protein	Other			Pavir.5KG650900	AT4G37330	CYP81D4	cytochrome P450, family 81, subfamily D, polypeptide 4	Metabolism			Pavir.7NG148100	AT5G13430		Ubiquinol-cytochrome C reductase iron-sulfur subunit	Metabolism			Pavir.9NG055500	AT3G02100		UDP-Glycosyltransferase superfamily protein	Metabolism
		Pavir.5NG283100	AT5G53170	FTSH11	FTSH protease 11	Chloroplast			Pavir.2KG067900	AT5G16010		3-oxo-5-alpha-steroid 4-dehydrogenase family protein	Metabolism			Pavir.5KG437500	AT5G04920		EAP30/Vps36 family protein	Other			Pavir.7NG267100	AT5G07440	GDH2	glutamate dehydrogenase 2	Metabolism			Pavir.1KG305300	AT5G13440		Ubiquinol-cytochrome C reductase iron-sulfur subunit	Metabolism			Pavir.8NG196900	AT3G04080	APY1,ATAPY1	apyrase 1	Metabolism
		Pavir.5KG041100	AT1G29170	ATSCAR3,SCAR3,WAVE2	SCAR family protein	cytoskeleton			Pavir.1KG465600	AT5G19200		NAD(P)-binding Rossmann-fold superfamily protein	Metabolism			Pavir.1NG186300	AT3G47810	ATVPS29,MAG1,VPS29	Calcineurin-like metallo-phosphoesterase superfamily protein	Protein Kinase/Phosphatase			Pavir.5KG595300	AT5G12200	PYD2	pyrimidine 2	Metabolism			Pavir.2KG154400	AT5G16080	AtCXE17,CXE17	carboxyesterase 17	Metabolism			Pavir.9NG541000	AT3G15730	PLD,PLDALPHA1	phospholipase D alpha 1	Metabolism
		Pavir.5NG031600	AT1G29170	ATSCAR3,SCAR3,WAVE2	SCAR family protein	cytoskeleton			Pavir.4KG097400	AT5G46290	KAS I,KAS1	3-ketoacyl-acyl carrier protein synthase I	Metabolism			Pavir.1NG268000	AT1G07920		GTP binding Elongation factor Tu family protein	Protein synthesis			Pavir.1KG039400	AT5G14760	AO	L-aspartate oxidase	Metabolism			Pavir.2KG302000	AT5G16940		carbon-sulfur lyases	Metabolism			Pavir.5KG498300	AT3G16520	UGT88A1	UDP-glucosyl transferase 88A1	Metabolism
		Pavir.8NG141900	AT5G10470	KAC1,KCA1	kinesin like protein for actin based chloroplast movement 1	cytoskeleton			Pavir.1NG435300	AT5G46740	UBP21	ubiquitin-specific protease 21	Metabolism			Pavir.2KG155100	AT1G07920		GTP binding Elongation factor Tu family protein	Protein synthesis			Pavir.7KG369900	AT5G15140		Galactose mutarotase-like superfamily protein	Metabolism			Pavir.1KG298100	AT5G36110	CYP716A1	cytochrome P450, family 716, subfamily A, polypeptide 1	Metabolism			Pavir.4NG148800	AT3G18180		Glycosyltransferase family 61 protein	Metabolism
		Pavir.2NG533600	AT5G54280	ATM2,ATM4,ATMYOS1	myosin 2	cytoskeleton			Pavir.5NG583700	AT5G59300	ATUBC7,UBC7	ubiquitin carrier protein 7	Metabolism			Pavir.3NG127000	AT1G07920		GTP binding Elongation factor Tu family protein	Protein synthesis			Pavir.7NG179200	AT5G15140		Galactose mutarotase-like superfamily protein	Metabolism			Pavir.6KG049900	AT5G37640	UBQ9	ubiquitin 9	Metabolism			Pavir.5KG128600	AT3G18180		Glycosyltransferase family 61 protein	Metabolism
		Pavir.6NG139200	AT3G01150	ATPTB1,PTB,PTB1	polypyrimidine tract-binding protein 1	Defense			Pavir.1KG371600	AT5G60600	CLB4,CSB3,GCPE,HDS,ISPG	4-hydroxy-3-methylbut-2-enyl diphosphate synthase	Metabolism			Pavir.5KG511100	AT3G56150	ATEIF3C-1,ATTIF3C1,EIF3C,EIF3C-1,TIF3C1	eukaryotic translation initiation factor 3C	Protein synthesis			Pavir.7NG179300	AT5G15140		Galactose mutarotase-like superfamily protein	Metabolism			Pavir.6NG060500	AT5G54160	ATOMT1,OMT1	O-methyltransferase 1	Metabolism			Pavir.2KG571500	AT3G26330	CYP71B37	cytochrome P450, family 71, subfamily B, polypeptide 37	Metabolism
		Pavir.9NG468400	AT3G60190	ADL1E,ADL4,ADLP2,DL1E,DRP1E,EDR3	DYNAMIN-like 1E	Defense			Pavir.9NG052200	AT5G67360	ARA12	Subtilase family protein	Metabolism			Pavir.9KG193700	AT5G35620	EIF(ISO)4E,EIF4E2,eIFiso4E,LSP,LSP1	Eukaryotic initiation factor 4E protein	Protein synthesis			Pavir.9KG109600	AT5G15650	ATRGP2,RGP2	reversibly glycosylated polypeptide 2	Metabolism			Pavir.5NG081200	AT5G54960	PDC2	pyruvate decarboxylase-2	Metabolism			Pavir.7KG285200	AT3G46660	UGT76E12	UDP-glucosyl transferase 76E12	Metabolism
		Pavir.2NG045100	AT5G04870	ATCPK1,CPK1	calcium dependent protein kinase 1	defense			Pavir.1KG527900	AT1G51660	ATMEK4,ATMKK4,MKK4	mitogen-activated protein kinase kinase 4	Protein Kinase/Phosphatase			Pavir.1NG031700	AT1G16470	PAB1	proteasome subunit PAB1	Proteosome			Pavir.9KG279400	AT5G16120		alpha/beta-Hydrolases superfamily protein	Metabolism			Pavir.4KG257600	AT5G55050		GDSL-like Lipase/Acylhydrolase superfamily protein	Metabolism			Pavir.9KG381800	AT3G50660	CLM,CYP90B1,DWF4,PSC1,SAV1,SNP2	Cytochrome P450 superfamily protein	Metabolism
		Pavir.2KG379800	AT4G25290		DNA photolyases;DNA photolyases	DNA repair			Pavir.5KG358800	AT1G70520	CRK2	cysteine-rich RLK (RECEPTOR-like protein kinase) 2	Protein Kinase/Phosphatase			Pavir.3KG539400	AT1G29150	ATS9,RPN6	non-ATPase subunit 9	Proteosome			Pavir.3KG164800	AT5G25880	ATNADP-ME3,NADP-ME3	NADP-malic enzyme 3	Metabolism			Pavir.9KG336500	AT5G47570			mitochondria			Pavir.9KG381600	AT3G56630	CYP94D2	cytochrome P450, family 94, subfamily D, polypeptide 2	Metabolism
		Pavir.2NG449000	AT4G25290		DNA photolyases;DNA photolyases	DNA repair			Pavir.5KG003200	AT1G78530		Protein kinase superfamily protein	Protein Kinase/Phosphatase			Pavir.3NG325200	AT1G29150	ATS9,RPN6	non-ATPase subunit 9	Proteosome			Pavir.4NG214600	AT5G25900	ATKO1,CYP701A3,GA3	GA requiring 3	Metabolism			Pavir.9KG038200	AT1G55000		peptidoglycan-binding LysM domain-containing protein	Other			Pavir.9NG517600	AT3G56630	CYP94D2	cytochrome P450, family 94, subfamily D, polypeptide 2	Metabolism
		Pavir.8NG007100	AT2G35800		mitochondrial substrate carrier family protein	Energetics			Pavir.1NG504200	AT2G25620	AtDBP1,DBP1	DNA-binding protein phosphatase 1	Protein Kinase/Phosphatase			Pavir.6NG100100	AT1G64520	RPN12a	regulatory particle non-ATPase 12A	Proteosome			Pavir.2NG508900	AT5G36110	CYP716A1	cytochrome P450, family 716, subfamily A, polypeptide 1	Metabolism			Pavir.3KG268600	AT2G35780	scpl26	serine carboxypeptidase-like 26	Other			Pavir.5KG460500	AT4G01070	GT72B1,UGT72B1	UDP-Glycosyltransferase superfamily protein	Metabolism
		Pavir.J400500	AT2G01830	AHK4,ATCRE1,CRE1,WOL,WOL1	CHASE domain containing histidine kinase protein	Hormone			Pavir.3NG067200	AT2G40180	ATHPP2C5,PP2C5	phosphatase 2C5	Protein Kinase/Phosphatase			Pavir.9NG189000	AT5G58290	RPT3	regulatory particle triple-A ATPase 3	Proteosome			Pavir.9KG538400	AT5G42650	AOS,CYP74A,DDE2	allene oxide synthase	Metabolism			Pavir.1KG137500	AT1G70520	CRK2	cysteine-rich RLK (RECEPTOR-like protein kinase) 2	Protein Kinase/Phosphatase			Pavir.5KG529500	AT4G01070	GT72B1,UGT72B1	UDP-Glycosyltransferase superfamily protein	Metabolism
		Pavir.9NG355800	AT4G33500		Protein phosphatase 2C family protein	Hormone			Pavir.4KG085400	AT3G46920		Protein kinase superfamily protein with octicosapeptide/Phox/Bem1p domain	Protein Kinase/Phosphatase			Pavir.9NG044500	AT4G37530		Peroxidase superfamily protein	Redox			Pavir.4KG184400	AT5G42930		alpha/beta-Hydrolases superfamily protein	Metabolism			Pavir.9KG615800	AT2G05940		Protein kinase superfamily protein	Protein Kinase/Phosphatase			Pavir.9KG557700	AT4G12110	ATSMO1,ATSMO1-1,SMO1-1	sterol-4alpha-methyl oxidase 1-1	Metabolism
		Pavir.4KG253800	AT5G53140		Protein phosphatase 2C family protein	Hormone			Pavir.2KG462400	AT4G23180	CRK10,RLK4	cysteine-rich RLK (RECEPTOR-like protein kinase) 10	Protein Kinase/Phosphatase			Pavir.3KG175800	AT1G23410		Ribosomal protein S27a / Ubiquitin family protein	Ribosome			Pavir.J649500	AT5G48930	HCT	hydroxycinnamoyl-CoA shikimate/quinate hydroxycinnamoyl transferase	Metabolism			Pavir.9NG718500	AT2G05940		Protein kinase superfamily protein	Protein Kinase/Phosphatase			Pavir.9KG014600	AT4G19970			Metabolism
		Pavir.1NG049100	AT2G21070	FIO1	methyltransferases	Light Sensing			Pavir.1NG250700	AT5G13160	PBS1	Protein kinase superfamily protein	Protein Kinase/Phosphatase			Pavir.3KG020300	AT1G27400		Ribosomal protein L22p/L17e family protein	Ribosome			Pavir.6KG314600	AT5G64250		Aldolase-type TIM barrel family protein	Metabolism			Pavir.5NG127300	AT4G00970	CRK41	cysteine-rich RLK (RECEPTOR-like protein kinase) 41	Protein Kinase/Phosphatase			Pavir.2KG569900	AT4G24380			Metabolism
		Pavir.9KG616300	AT2G26280	CID7	CTC-interacting domain 7	Light Sensing			Pavir.7KG118600	AT5G13160	PBS1	Protein kinase superfamily protein	Protein Kinase/Phosphatase			Pavir.5KG073200	AT1G27400		Ribosomal protein L22p/L17e family protein	Ribosome			Pavir.8NG119800	AT3G26690	ATNUDT13,ATNUDX13,NUDX13	nudix hydrolase homolog 13	Other			Pavir.7KG426700	AT4G32300	SD2-5	S-domain-2 5	Protein Kinase/Phosphatase			Pavir.5KG556900	AT5G08030		PLC-like phosphodiesterases superfamily protein	Metabolism
		Pavir.3NG002700	AT3G45780	JK224,NPH1,PHOT1,RPT1	phototropin 1	Light Sensing			Pavir.7NG144100	AT5G13160	PBS1	Protein kinase superfamily protein	Protein Kinase/Phosphatase			Pavir.1KG004700	AT1G33140	PGY2	Ribosomal protein L6 family	Ribosome			Pavir.J235800	AT3G26690	ATNUDT13,ATNUDX13,NUDX13	nudix hydrolase homolog 13	Other			Pavir.7KG426900	AT4G32300	SD2-5	S-domain-2 5	Protein Kinase/Phosphatase			Pavir.5NG270900	AT5G10860		Cystathionine beta-synthase (CBS) family protein	Metabolism
		Pavir.7KG182700	AT4G08920	ATCRY1,BLU1,CRY1,HY4,OOP2	cryptochrome 1	Light Sensing			Pavir.9NG519500	AT4G05390	ATRFNR1,RFNR1	root FNR 1	Redox			Pavir.2NG585500	AT1G70600		Ribosomal protein L18e/L15 superfamily protein	Ribosome			Pavir.4NG284000	AT4G31410		Protein of unknown function (DUF1644)	Other			Pavir.5KG528300	AT5G25930		Protein kinase family protein with leucine-rich repeat domain	Protein Kinase/Phosphatase			Pavir.8KG135600	AT5G18280	APY2,ATAPY2	apyrase 2	Metabolism
		Pavir.7NG183100	AT4G08920	ATCRY1,BLU1,CRY1,HY4,OOP2	cryptochrome 1	Light Sensing			Pavir.3NG315200	AT1G66580	RPL10C,SAG24	senescence associated gene 24	Ribosome			Pavir.1NG324900	AT1G74050		Ribosomal protein L6 family protein	Ribosome			Pavir.9KG314400	AT5G23210	SCPL34	serine carboxypeptidase-like 34	Other			Pavir.8KG054600	AT5G42440		Protein kinase superfamily protein	Protein Kinase/Phosphatase			Pavir.6KG055900	AT5G20410	ATMGD2,MGD2	monogalactosyldiacylglycerol synthase 2	Metabolism
		Pavir.7KG080900	AT5G58140	NPL1,PHOT2	phototropin 2	Light Sensing			Pavir.1KG222800	AT1G05840		Eukaryotic aspartyl protease family protein	secretory			Pavir.2KG555800	AT2G18110		Translation elongation factor EF1B/ribosomal protein S6 family protein	Ribosome			Pavir.1NG289500	AT1G53570	MAP3KA,MAPKKK3	mitogen-activated protein kinase kinase kinase 3	Protein Kinase/Phosphatase			Pavir.5KG777500	AT4G18040	AT.EIF4E1,CUM1,EIF4E,eIF4E1	eukaryotic translation initiation factor 4E	Protein synthesis			Pavir.1NG366300	AT5G24760		GroES-like zinc-binding dehydrogenase family protein	Metabolism
		Pavir.9KG066600	AT1G60995			membrane			Pavir.2NG551300	AT1G20110		RING/FYVE/PHD zinc finger superfamily protein	secretory			Pavir.1KG480800	AT2G19740		Ribosomal protein L31e family protein	Ribosome			Pavir.5NG456100	AT1G67000		Protein kinase superfamily protein	Protein Kinase/Phosphatase			Pavir.2NG623900	AT1G08830	CSD1	copper/zinc superoxide dismutase 1	Redox			Pavir.1NG251300	AT5G41080		PLC-like phosphodiesterases superfamily protein	Metabolism
		Pavir.5KG432900	AT2G33250			membrane			Pavir.5NG176600	AT1G22180		Sec14p-like phosphatidylinositol transfer family protein	secretory			Pavir.1KG540700	AT2G33370		Ribosomal protein L14p/L23e family protein	Ribosome			Pavir.9NG537000	AT2G05940		Protein kinase superfamily protein	Protein Kinase/Phosphatase			Pavir.5KG745900	AT1G01630		Sec14p-like phosphatidylinositol transfer family protein	secretory			Pavir.5KG069600	AT5G44840		Pectin lyase-like superfamily protein	Metabolism
		Pavir.6NG202400	AT2G46550			membrane			Pavir.1KG480000	AT2G42190			secretory			Pavir.7NG317700	AT2G37190		Ribosomal protein L11 family protein	Ribosome			Pavir.J483500	AT2G05940		Protein kinase superfamily protein	Protein Kinase/Phosphatase			Pavir.2KG539100	AT1G26690		emp24/gp25L/p24 family/GOLD family protein	secretory			Pavir.3NG033800	AT5G47720		Thiolase family protein	Metabolism
		Pavir.4KG058000	AT3G25680			membrane			Pavir.2NG376300	AT2G44310		Calcium-binding EF-hand family protein	secretory			Pavir.1KG233400	AT2G40510		Ribosomal protein S26e family protein	Ribosome			Pavir.7NG020800	AT3G25070	RIN4	RPM1 interacting protein 4	Protein Kinase/Phosphatase			Pavir.1NG065300	AT2G35120		Single hybrid motif superfamily protein	secretory			Pavir.5NG535500	AT3G20570	AtENODL9,ENODL9	early nodulin-like protein 9	Other
		Pavir.9NG446500	AT3G51510			membrane			Pavir.9KG452600	AT3G07950		rhomboid protein-related	secretory			Pavir.2NG089700	AT2G40510		Ribosomal protein S26e family protein	Ribosome			Pavir.9KG404500	AT3G51550	FER	Malectin/receptor-like protein kinase family protein	Protein Kinase/Phosphatase			Pavir.3KG034600	AT2G36020	HVA22J	HVA22-like protein J	secretory			Pavir.5KG469000	AT1G73010	ATPS2,PS2	phosphate starvation-induced gene 2	Stress
		Pavir.3KG128900	AT4G01960			membrane			Pavir.J363600	AT3G07950		rhomboid protein-related	secretory			Pavir.2KG121500	AT2G41840		Ribosomal protein S5 family protein	Ribosome			Pavir.2KG463600	AT4G23180	CRK10,RLK4	cysteine-rich RLK (RECEPTOR-like protein kinase) 10	Protein Kinase/Phosphatase			Pavir.1NG046600	AT2G46600		Calcium-binding EF-hand family protein	secretory			Pavir.5NG588900	AT1G73010	ATPS2,PS2	phosphate starvation-induced gene 2	Stress
		Pavir.7KG427400	AT4G31430			membrane			Pavir.8KG180700	AT4G24630		DHHC-type zinc finger family protein	secretory			Pavir.2NG093200	AT2G41840		Ribosomal protein S5 family protein	Ribosome			Pavir.9KG199000	AT5G03320		Protein kinase superfamily protein	Protein Kinase/Phosphatase			Pavir.3NG008800	AT3G10190		Calcium-binding EF-hand family protein	secretory			Pavir.6KG068500	AT3G47420	ATPS3,PS3	phosphate starvation-induced gene 3	Stress
		Pavir.3KG350100	AT1G06410	ATTPS7,ATTPSA,TPS7	trehalose-phosphatase/synthase 7	Metabolism			Pavir.2NG455500	AT4G35880		Eukaryotic aspartyl protease family protein	secretory			Pavir.9KG473500	AT3G02560		Ribosomal protein S7e family protein	Ribosome			Pavir.3KG336600	AT5G25930		Protein kinase family protein with leucine-rich repeat domain	Protein Kinase/Phosphatase			Pavir.4NG259500	AT5G10840		Endomembrane protein 70 protein family	secretory			Pavir.6NG058900	AT3G47420	ATPS3,PS3	phosphate starvation-induced gene 3	Stress
		Pavir.7NG362400	AT1G11720	ATSS3,SS3	starch synthase 3	Metabolism			Pavir.5KG723800	AT1G05600		Tetratricopeptide repeat (TPR)-like superfamily protein	Stress			Pavir.9KG363500	AT3G04770	RPSAb	40s ribosomal protein SA B	Ribosome			Pavir.5NG490500	AT5G25930		Protein kinase family protein with leucine-rich repeat domain	Protein Kinase/Phosphatase			Pavir.6NG001500	AT5G23850		Arabidopsis thaliana protein of unknown function (DUF821)	secretory			Pavir.9KG596800	AT5G56460		Protein kinase superfamily protein	Protein Kinase/Phosphatase
		Pavir.2NG406600	AT1G16800		P-loop containing nucleoside triphosphate hydrolases superfamily protein	Metabolism			Pavir.6NG181300	AT1G11900		Tetratricopeptide repeat (TPR)-like superfamily protein	Stress			Pavir.3NG138800	AT3G06680		Ribosomal L29e protein family	Ribosome			Pavir.6KG319400	AT1G72230		Cupredoxin superfamily protein	REDOX			Pavir.4KG001600	AT1G01170		Protein of unknown function (DUF1138)	Stress			Pavir.5KG263200	AT4G11290		Peroxidase superfamily protein	Redox
		Pavir.5KG558300	AT1G26640		Amino acid kinase family protein	Metabolism			Pavir.J771400	AT1G78020		Protein of unknown function (DUF581)	Stress			Pavir.9NG326700	AT3G09840	ATCDC48,CDC48,CDC48A	cell division cycle 48	Ribosome			Pavir.8NG068900	AT3G01420	ALPHA-DOX1,DIOX1,DOX1,PADOX-1	Peroxidase superfamily protein	Redox			Pavir.9NG494600	AT1G59700	ATGSTU16,GSTU16	glutathione S-transferase TAU 16	Stress			Pavir.5NG344900	AT4G11290		Peroxidase superfamily protein	Redox
		Pavir.5NG110100	AT1G43670		Inositol monophosphatase family protein	Metabolism			Pavir.6KG146900	AT2G31955	CNX2	cofactor of nitrate reductase and xanthine dehydrogenase 2	Stress			Pavir.5KG280600	AT3G10610		Ribosomal S17 family protein	Ribosome			Pavir.2KG328200	AT4G39830		Cupredoxin superfamily protein	REDOX			Pavir.1NG294900	AT2G20030		RING/U-box superfamily protein	Stress			Pavir.3NG181400	AT5G05340		Peroxidase superfamily protein	Redox
		Pavir.5KG235900	AT1G54570		Esterase/lipase/thioesterase family protein	Metabolism			Pavir.9KG146700	AT2G46080			Stress			Pavir.7NG118900	AT3G10950		Zinc-binding ribosomal protein family protein	Ribosome			Pavir.5KG578400	AT5G15180		Peroxidase superfamily protein	Redox			Pavir.2NG363800	AT2G29420	ATGSTU7,GST25,GSTU7	glutathione S-transferase tau 7	Stress			Pavir.5KG520300	AT2G42820	HVA22F	HVA22-like protein F	secretory
		Pavir.9NG411700	AT1G72330	ALAAT2	alanine aminotransferase 2	Metabolism			Pavir.1NG484100	AT3G17700	ATCNGC20,CNBT1,CNGC20	cyclic nucleotide-binding transporter 1	Stress			Pavir.1KG541000	AT3G16080		Zinc-binding ribosomal protein family protein	Ribosome			Pavir.2NG015900	AT5G66390		Peroxidase superfamily protein	Redox			Pavir.2NG239800	AT2G45910		U-box domain-containing protein kinase family protein	Stress			Pavir.5NG476800	AT2G42820	HVA22F	HVA22-like protein F	secretory
		Pavir.2KG544400	AT1G78070		Transducin/WD40 repeat-like superfamily protein	Metabolism			Pavir.9KG483500	AT3G55040	GSTL2	glutathione transferase lambda 2	Stress			Pavir.1KG282800	AT3G16780		Ribosomal protein L19e family protein	Ribosome			Pavir.9KG115100	AT1G61250	SC3	secretory carrier 3	secretory			Pavir.9KG349400	AT3G03550		RING/U-box superfamily protein	Stress			Pavir.3KG329400	AT3G12740	ALIS1	ALA-interacting subunit 1	secretory
		Pavir.5NG587900	AT2G39770	CYT1,EMB101,GMP1,SOZ1,VTC1	Glucose-1-phosphate adenylyltransferase family protein	Metabolism			Pavir.5KG551600	AT3G58670		Protein of unknown function (DUF1637)	Stress			Pavir.8KG366600	AT3G43980		Ribosomal protein S14p/S29e family protein	Ribosome			Pavir.9NG224000	AT1G61250	SC3	secretory carrier 3	secretory			Pavir.2NG031100	AT3G53810		Concanavalin A-like lectin protein kinase family protein	Stress			Pavir.2KG250500	AT3G27027		Protein of unknown function (DUF 3339)	secretory
		Pavir.4KG247000	AT2G42600	ATPPC2,PPC2	phosphoenolpyruvate carboxylase 2	Metabolism			Pavir.5NG235400	AT4G22120		ERD (early-responsive to dehydration stress) family protein	Stress			Pavir.7KG319900	AT3G53430		Ribosomal protein L11 family protein	Ribosome			Pavir.9KG409800	AT2G02370		SNARE associated Golgi protein family	secretory			Pavir.9NG488400	AT3G57870	AHUS5,ATSCE1,EMB1637,SCE1,SCE1A	sumo conjugation enzyme 1	Stress			Pavir.J520500	AT5G10770		Eukaryotic aspartyl protease family protein	secretory
		Pavir.2NG647400	AT3G06483	ATPDHK,PDK	pyruvate dehydrogenase kinase	Metabolism			Pavir.2KG048300	AT1G09530	PAP3,PIF3,POC1	phytochrome interacting factor 3	TF			Pavir.7NG257100	AT3G55280	RPL23AB	ribosomal protein L23AB	Ribosome			Pavir.7NG293300	AT2G29050	ATRBL1,RBL1	RHOMBOID-like 1	secretory			Pavir.3KG149600	AT3G62760	ATGSTF13	Glutathione S-transferase family protein	Stress			Pavir.5KG481000	AT5G46530		AWPM-19-like family protein	secretory
		Pavir.9NG326300	AT3G12780	PGK1	phosphoglycerate kinase 1	Metabolism			Pavir.3KG465900	AT1G13960	WRKY4	WRKY DNA-binding protein 4	TF			Pavir.2NG203000	AT3G57490		Ribosomal protein S5 family protein	Ribosome			Pavir.3NG020900	AT2G36020	HVA22J	HVA22-like protein J	secretory			Pavir.9NG622800	AT3G62760	ATGSTF13	Glutathione S-transferase family protein	Stress			Pavir.5NG449000	AT5G46530		AWPM-19-like family protein	secretory
		Pavir.2NG243400	AT3G18890		NAD(P)-binding Rossmann-fold superfamily protein	Metabolism			Pavir.9NG846700	AT1G14685	ATBPC2,BBR/BPC2,BPC2	basic pentacysteine 2	TF			Pavir.7KG345200	AT3G58700		Ribosomal L5P family protein	Ribosome			Pavir.5NG629200	AT2G43290	MSS3	Calcium-binding EF-hand family protein	secretory			Pavir.3NG044800	AT4G02410		Concanavalin A-like lectin protein kinase family protein	Stress			Pavir.4KG350500	AT1G78420		RING/U-box superfamily protein	Stress
		Pavir.9NG730300	AT3G47490		HNH endonuclease	Metabolism			Pavir.6KG296500	AT1G24625	ZFP7	zinc finger protein 7	TF			Pavir.7NG021000	AT3G61110	ARS27A,RS27A	ribosomal protein S27	Ribosome			Pavir.9NG818400	AT2G44610	ATRAB6A,ATRABH1B,RAB6,RAB6A	Ras-related small GTP-binding family protein	secretory			Pavir.2KG235000	AT4G02420		Concanavalin A-like lectin protein kinase family protein	Stress			Pavir.4NG262900	AT1G78420		RING/U-box superfamily protein	Stress
		Pavir.3NG031300	AT3G53390		Transducin/WD40 repeat-like superfamily protein	Metabolism			Pavir.5NG025900	AT1G30330	ARF6	auxin response factor 6	TF			Pavir.7NG205500	AT3G61110	ARS27A,RS27A	ribosomal protein S27	Ribosome			Pavir.3KG446000	AT3G03800	ATSYP131,SYP131	syntaxin of plants 131	secretory			Pavir.9NG064000	AT4G32470		Cytochrome bd ubiquinol oxidase, 14kDa subunit	Stress			Pavir.1NG049000	AT2G21130		Cyclophilin-like peptidyl-prolyl cis-trans isomerase family protein	Stress
		Pavir.J286700	AT3G56040	UGP3	UDP-glucose pyrophosphorylase 3	Metabolism			Pavir.3KG415900	AT1G30810		Transcription factor jumonji (jmj) family protein / zinc finger (C5HC2 type) family protein	TF			Pavir.6NG040100	AT4G00100	ATRPS13A,PFL2,RPS13,RPS13A	ribosomal protein S13A	Ribosome			Pavir.8KG035200	AT3G10190		Calcium-binding EF-hand family protein	secretory			Pavir.3KG569900	AT4G36830	HOS3-1	GNS1/SUR4 membrane protein family	Stress			Pavir.4NG186600	AT2G26660	ATSPX2,SPX2	SPX domain gene 2	Stress
		Pavir.7KG303300	AT4G00750		S-adenosyl-L-methionine-dependent methyltransferases superfamily protein	Metabolism			Pavir.1NG521800	AT1G53910	RAP2.12	related to AP2 12	TF			Pavir.4NG314100	AT4G25890		60S acidic ribosomal protein family	Ribosome			Pavir.1KG076200	AT3G12740	ALIS1	ALA-interacting subunit 1	secretory			Pavir.J437100	AT5G10530		Concanavalin A-like lectin protein kinase family protein	Stress			Pavir.9KG578500	AT2G30860	ATGSTF7,ATGSTF9,GLUTTR,GSTF9	glutathione S-transferase PHI 9	Stress
		Pavir.5KG721100	AT4G12830		alpha/beta-Hydrolases superfamily protein	Metabolism			Pavir.2NG467400	AT1G53910	RAP2.12	related to AP2 12	TF			Pavir.1NG501600	AT4G29390		Ribosomal protein S30 family protein	Ribosome			Pavir.4NG337700	AT4G37420		Domain of unknown function (DUF23)	secretory			Pavir.5NG084000	AT2G40200		basic helix-loop-helix (bHLH) DNA-binding superfamily protein	TF			Pavir.5KG352900	AT2G45130	ATSPX3,SPX3	SPX domain gene 3	Stress
		Pavir.2NG500300	AT4G17050	UGLYAH	ureidoglycine aminohydrolase	Metabolism			Pavir.3KG313500	AT1G64380		Integrase-type DNA-binding superfamily protein	TF			Pavir.3NG319100	AT4G36130		Ribosomal protein L2 family	Ribosome			Pavir.9NG134600	AT4G39670		Glycolipid transfer protein (GLTP) family protein	secretory			Pavir.6NG125900	AT3G56400	ATWRKY70,WRKY70	WRKY DNA-binding protein 70	TF			Pavir.5NG248000	AT2G45130	ATSPX3,SPX3	SPX domain gene 3	Stress
		Pavir.1KG179100	AT4G18810		NAD(P)-binding Rossmann-fold superfamily protein	Metabolism			Pavir.9KG129600	AT1G76890	AT-GT2,GT2	Duplicated homeodomain-like superfamily protein	TF			Pavir.5NG286900	AT4G39200		Ribosomal protein S25 family protein	Ribosome			Pavir.2NG572000	AT5G43100		Eukaryotic aspartyl protease family protein	secretory			Pavir.9KG433300	AT3G56400	ATWRKY70,WRKY70	WRKY DNA-binding protein 70	TF			Pavir.9KG394200	AT2G45130	ATSPX3,SPX3	SPX domain gene 3	Stress
		Pavir.1NG126700	AT4G18810		NAD(P)-binding Rossmann-fold superfamily protein	Metabolism			Pavir.1NG443200	AT2G38250		Homeodomain-like superfamily protein	TF			Pavir.7NG327900	AT5G02610		Ribosomal L29 family protein	Ribosome			Pavir.2NG534600	AT1G07180	ATNDI1,NDA1	alternative NAD(P)H dehydrogenase 1	Stress			Pavir.5NG207200	AT4G04450	AtWRKY42,WRKY42	WRKY family transcription factor	TF			Pavir.9NG412800	AT2G45130	ATSPX3,SPX3	SPX domain gene 3	Stress
		Pavir.1KG518500	AT4G31020		alpha/beta-Hydrolases superfamily protein	Metabolism			Pavir.2NG147500	AT2G47260	ATWRKY23,WRKY23	WRKY DNA-binding protein 23	TF			Pavir.6KG019400	AT5G24510		60S acidic ribosomal protein family	Ribosome			Pavir.6NG025800	AT1G13180	ARP3,ATARP3,DIS1	Actin-like ATPase superfamily protein	Stress			Pavir.2KG379900	AT4G12350	AtMYB42,MYB42	myb domain protein 42	TF			Pavir.9KG578600	AT2G47730	ATGSTF5,ATGSTF8,GST6,GSTF8	glutathione S-transferase phi 8	Stress
		Pavir.2KG578600	AT5G04140	FD-GOGAT,GLS1,GLU1,GLUS	glutamate synthase 1	Metabolism			Pavir.J467400	AT3G14020	NF-YA6	nuclear factor Y, subunit A6	TF			Pavir.6NG016300	AT5G24510		60S acidic ribosomal protein family	Ribosome			Pavir.2KG269300	AT2G32300	UCC1	uclacyanin 1	Stress			Pavir.4KG310800	AT5G06839	bZIP65,TGA10	bZIP transcription factor family protein	TF			Pavir.9KG578700	AT2G47730	ATGSTF5,ATGSTF8,GST6,GSTF8	glutathione S-transferase phi 8	Stress
		Pavir.2NG619300	AT5G04140	FD-GOGAT,GLS1,GLU1,GLUS	glutamate synthase 1	Metabolism			Pavir.6NG144600	AT3G57230	AGL16	AGAMOUS-like 16	TF			Pavir.9NG584300	AT5G27700		Ribosomal protein S21e	Ribosome			Pavir.8NG172800	AT3G05880	RCI2A	Low temperature and salt responsive protein family	Stress			Pavir.4NG179800	AT5G06839	bZIP65,TGA10	bZIP transcription factor family protein	TF			Pavir.8NG223700	AT3G14250		RING/U-box superfamily protein	Stress
		Pavir.4KG349300	AT5G24910	CYP714A1	cytochrome P450, family 714, subfamily A, polypeptide 1	Metabolism			Pavir.5NG530000	AT4G28190	ULT,ULT1	Developmental regulator, ULTRAPETALA	TF			Pavir.6KG065700	AT5G35530		Ribosomal protein S3 family protein	Ribosome			Pavir.4KG171900	AT3G11920		glutaredoxin-related	Stress			Pavir.6KG256400	AT5G16600	AtMYB43,MYB43	myb domain protein 43	TF			Pavir.8KG116700	AT3G53690		RING/U-box superfamily protein	Stress
		Pavir.6NG170300	AT5G35170		adenylate kinase family protein	Metabolism			Pavir.9KG646700	AT4G40060	ATHB-16,ATHB16,HB16	homeobox protein 16	TF			Pavir.3NG023200	AT5G48760		Ribosomal protein L13 family protein	Ribosome			Pavir.2NG031300	AT3G53810		Concanavalin A-like lectin protein kinase family protein	Stress			Pavir.3KG163300	AT5G26170	ATWRKY50,WRKY50	WRKY DNA-binding protein 50	TF			Pavir.5KG220300	AT3G62760	ATGSTF13	Glutathione S-transferase family protein	Stress
		Pavir.6KG190100	AT5G57330		Galactose mutarotase-like superfamily protein	Metabolism			Pavir.9NG815600	AT4G40060	ATHB-16,ATHB16,HB16	homeobox protein 16	TF			Pavir.1KG523700	AT5G56670		Ribosomal protein S30 family protein	Ribosome			Pavir.4NG301300	AT4G11000		Ankyrin repeat family protein	Stress			Pavir.5KG339800	AT5G56960		basic helix-loop-helix (bHLH) DNA-binding family protein	TF			Pavir.9KG271500	AT4G27670	HSP21	heat shock protein 21	Stress
		Pavir.2KG357100	AT5G65450	UBP17	ubiquitin-specific protease 17	Metabolism			Pavir.4KG317400	AT5G11260	HY5,TED 5	Basic-leucine zipper (bZIP) transcription factor family protein	TF			Pavir.4KG228400	AT5G56670		Ribosomal protein S30 family protein	Ribosome			Pavir.5NG594500	AT4G15470		Bax inhibitor-1 family protein	Stress			Pavir.5NG359700	AT5G56960		basic helix-loop-helix (bHLH) DNA-binding family protein	TF			Pavir.9NG420100	AT4G27670	HSP21	heat shock protein 21	Stress
		Pavir.2NG361200	AT5G65450	UBP17	ubiquitin-specific protease 17	Metabolism			Pavir.9KG421500	AT5G49620	AtMYB78,MYB78	myb domain protein 78	TF			Pavir.4KG215700	AT5G59850		Ribosomal protein S8 family protein	Ribosome			Pavir.5NG064400	AT4G32600		RING/U-box superfamily protein	Stress			Pavir.1NG271500	AT1G14870	PCR2	PLANT CADMIUM RESISTANCE 2	Transport			Pavir.4NG261600	AT4G28088		Low temperature and salt responsive protein family	Stress
		Pavir.1NG236600	AT3G12600	atnudt16,NUDT16	nudix hydrolase homolog 16	Other			Pavir.5KG659600	AT5G61890		Integrase-type DNA-binding superfamily protein	TF			Pavir.9KG526300	AT5G62300		Ribosomal protein S10p/S20e family protein	Ribosome			Pavir.9KG091300	AT5G04930	ALA1	aminophospholipid ATPase 1	Stress			Pavir.4KG356500	AT1G30900	BP80-3;3,VSR3;3,VSR6	VACUOLAR SORTING RECEPTOR 6	Transport			Pavir.7NG181100	AT4G39730		Lipase/lipooxygenase, PLAT/LH2 family protein	Stress
		Pavir.2NG125400	AT3G12600	atnudt16,NUDT16	nudix hydrolase homolog 16	Other			Pavir.8KG054000	AT5G61890		Integrase-type DNA-binding superfamily protein	TF			Pavir.J193300	AT5G62300		Ribosomal protein S10p/S20e family protein	Ribosome			Pavir.6KG361700	AT5G06740		Concanavalin A-like lectin protein kinase family protein	Stress			Pavir.7NG405300	AT1G30900	BP80-3;3,VSR3;3,VSR6	VACUOLAR SORTING RECEPTOR 6	Transport			Pavir.3NG116700	AT5G04080			Stress
		Pavir.4NG212900	AT4G13360		ATP-dependent caseinolytic (Clp) protease/crotonase family protein	Other			Pavir.8KG180500	AT5G61890		Integrase-type DNA-binding superfamily protein	TF			Pavir.8NG193800	AT1G47830		SNARE-like superfamily protein	secretory			Pavir.6NG310300	AT5G06740		Concanavalin A-like lectin protein kinase family protein	Stress			Pavir.J121800	AT1G75630	AVA-P4	vacuolar H+-pumping ATPase 16 kDa proteolipid subunit 4	Transport			Pavir.3NG119000	AT5G04080			Stress
		Pavir.9KG264900	AT1G07010		Calcineurin-like metallo-phosphoesterase superfamily protein	Protein Kinase/Phosphatase			Pavir.8NG048400	AT5G61890		Integrase-type DNA-binding superfamily protein	TF			Pavir.9KG529900	AT2G01970		Endomembrane protein 70 protein family	secretory			Pavir.1KG023100	AT5G10530		Concanavalin A-like lectin protein kinase family protein	Stress			Pavir.1KG462900	AT2G02040	ATPTR2,ATPTR2-B,NTR1,PTR2,PTR2-B	peptide transporter 2	Transport			Pavir.1KG126800	AT5G20150	ATSPX1,SPX1	SPX domain gene 1	Stress
		Pavir.5KG236700	AT1G54610		Protein kinase superfamily protein	Protein Kinase/Phosphatase			Pavir.9KG520100	AT1G14710		hydroxyproline-rich glycoprotein family protein	transcription			Pavir.J127100	AT2G20760		Clathrin light chain protein	secretory			Pavir.9KG068500	AT5G22060	ATJ2,J2	DNAJ homologue 2	Stress			Pavir.5KG657600	AT2G38290	AMT2,AMT2;1,ATAMT2	ammonium transporter 2	Transport			Pavir.4KG061000	AT5G25610	ATRD22,RD22	BURP domain-containing protein	Stress
		Pavir.7NG383800	AT1G71810		Protein kinase superfamily protein	Protein Kinase/Phosphatase			Pavir.9NG026700	AT3G47120		RNA recognition motif (RRM)-containing protein	transcription			Pavir.4KG002700	AT3G05710	ATSYP43,SYP43	syntaxin of plants 43	secretory			Pavir.1NG042400	AT5G47120	ATBI-1,ATBI1,BI-1,BI1	BAX inhibitor 1	Stress			Pavir.7NG242800	AT3G07600		Heavy metal transport/detoxification superfamily protein	Transport			Pavir.9KG554900	AT5G26940		Polynucleotidyl transferase, ribonuclease H-like superfamily protein	Stress
		Pavir.9NG704900	AT2G37840		Protein kinase superfamily protein	Protein Kinase/Phosphatase			Pavir.5KG580900	AT5G44280	ATRING1A,RING1A	RING 1A	transcription			Pavir.6KG380800	AT3G07680		emp24/gp25L/p24 family/GOLD family protein	secretory			Pavir.8NG247900	AT1G17950	ATMYB52,BW52,MYB52	myb domain protein 52	TF			Pavir.9KG638700	AT3G18830	ATPLT5,ATPMT5,PMT5	polyol/monosaccharide transporter 5	Transport			Pavir.9NG683800	AT5G26940		Polynucleotidyl transferase, ribonuclease H-like superfamily protein	Stress
		Pavir.1KG543400	AT3G24190		Protein kinase superfamily protein	Protein Kinase/Phosphatase			Pavir.5NG497400	AT1G06470		Nucleotide/sugar transporter family protein	Transport			Pavir.6NG328800	AT3G07680		emp24/gp25L/p24 family/GOLD family protein	secretory			Pavir.9NG274400	AT1G21450	SCL1	SCARECROW-like 1	TF			Pavir.9KG591600	AT3G54700	PHT1;7	phosphate transporter 1;7	Transport			Pavir.6KG385400	AT5G61820			Stress
		Pavir.1NG558300	AT3G24190		Protein kinase superfamily protein	Protein Kinase/Phosphatase			Pavir.6KG027600	AT1G53660		nodulin MtN21 /EamA-like transporter family protein	Transport			Pavir.1KG236500	AT3G09800		SNARE-like superfamily protein	secretory			Pavir.5KG519500	AT1G29640		Protein of unknown function, DUF584	TF			Pavir.2KG306000	AT4G02050	STP7	sugar transporter protein 7	Transport			Pavir.6KG153300	AT1G10240	FRS11	FAR1-related sequence 11	TF
		Pavir.8KG208300	AT4G31390		Protein kinase superfamily protein	Protein Kinase/Phosphatase			Pavir.2NG160700	AT1G58360	AAP1,NAT2	amino acid permease 1	Transport			Pavir.2KG458200	AT3G09800		SNARE-like superfamily protein	secretory			Pavir.5NG013500	AT1G62300	ATWRKY6,WRKY6	WRKY family transcription factor	TF			Pavir.1KG353300	AT4G05030		Copper transport protein family	Transport			Pavir.2NG421400	AT2G30380		Plant protein of unknown function (DUF641)	TF
		Pavir.4KG309300	AT5G21222		protein kinase family protein	Protein Kinase/Phosphatase			Pavir.4KG238600	AT1G58360	AAP1,NAT2	amino acid permease 1	Transport			Pavir.5KG313100	AT3G25220	FKBP15-1	FK506-binding protein 15 kD-1	secretory			Pavir.9KG267400	AT1G74950	JAZ2,TIFY10B	TIFY domain/Divergent CCT motif family protein	TF			Pavir.1KG182800	AT4G11220	BTI2,RTNLB2	VIRB2-interacting protein 2	Transport			Pavir.9KG467400	AT2G47460	ATMYB12,MYB12,PFG1	myb domain protein 12	TF
		Pavir.4NG182300	AT5G21222		protein kinase family protein	Protein Kinase/Phosphatase			Pavir.4KG348900	AT1G80510		Transmembrane amino acid transporter family protein	Transport			Pavir.5KG345800	AT3G60540		Preprotein translocase Sec, Sec61-beta subunit protein	secretory			Pavir.2KG586900	AT2G40750	ATWRKY54,WRKY54	WRKY DNA-binding protein 54	TF			Pavir.1KG181600	AT4G18910	ATNLM2,NIP1;2,NLM2	NOD26-like intrinsic protein 1;2	Transport			Pavir.9NG682300	AT2G47460	ATMYB12,MYB12,PFG1	myb domain protein 12	TF
		Pavir.5KG151100	AT3G54360		zinc ion binding	Redox			Pavir.7KG160200	AT2G01170	BAT1	bidirectional amino acid transporter 1	Transport			Pavir.5KG207900	AT4G31490		Coatomer, beta subunit	secretory			Pavir.2NG033900	AT2G43000	anac042,NAC042	NAC domain containing protein 42	TF			Pavir.2KG363200	AT4G25570	ACYB-2	Cytochrome b561/ferric reductase transmembrane protein family	transport			Pavir.7NG449400	AT4G00480	ATMYC1,myc1	basic helix-loop-helix (bHLH) DNA-binding superfamily protein	TF
		Pavir.9KG018800	AT4G04860	DER2.2	DERLIN-2.2	secretory			Pavir.7NG199000	AT2G01170	BAT1	bidirectional amino acid transporter 1	Transport			Pavir.5KG606600	AT5G05010		clathrin adaptor complexes medium subunit family protein	secretory			Pavir.7KG239300	AT3G23250	ATMYB15,ATY19,MYB15	myb domain protein 15	TF			Pavir.9NG251300	AT4G25570	ACYB-2	Cytochrome b561/ferric reductase transmembrane protein family	transport			Pavir.9KG345300	AT4G17980	anac071,NAC071	NAC domain containing protein 71	TF
		Pavir.1KG055000	AT5G08650		Small GTP-binding protein	secretory			Pavir.3KG457100	AT2G03530	ATUPS2,UPS2	ureide permease 2	Transport			Pavir.1NG433900	AT5G46630		Clathrin adaptor complexes medium subunit family protein	secretory			Pavir.5KG000600	AT4G04450	AtWRKY42,WRKY42	WRKY family transcription factor	TF			Pavir.9NG321700	AT5G36940	CAT3	cationic amino acid transporter 3	Transport			Pavir.9NG456100	AT4G17980	anac071,NAC071	NAC domain containing protein 71	TF
		Pavir.9NG600100	AT5G15740		O-fucosyltransferase family protein	secretory			Pavir.5KG413700	AT2G19830	SNF7.2,VPS32	SNF7 family protein	Transport			Pavir.3KG088700	AT5G60460		Preprotein translocase Sec, Sec61-beta subunit protein	secretory			Pavir.2NG369000	AT4G18880	AT-HSFA4A,HSF A4A	heat shock transcription factor A4A	TF			Pavir.9KG288300	AT5G45380	ATDUR3,DUR3	solute:sodium symporters;urea transmembrane transporters	Transport			Pavir.1KG184800	AT4G20970		basic helix-loop-helix (bHLH) DNA-binding superfamily protein	TF
		Pavir.1KG461800	AT1G31920		Tetratricopeptide repeat (TPR)-like superfamily protein	Stress			Pavir.3NG245700	AT3G09470		Major facilitator superfamily protein	Transport			Pavir.2KG440100	AT5G66680	DGL1	dolichyl-diphosphooligosaccharide-protein glycosyltransferase 48kDa subunit family protein	secretory			Pavir.1NG166200	AT4G31550	ATWRKY11,WRKY11	WRKY DNA-binding protein 11	TF			Pavir.7KG198100	AT5G48290		Heavy metal transport/detoxification superfamily protein	Transport			Pavir.1NG128300	AT4G20970		basic helix-loop-helix (bHLH) DNA-binding superfamily protein	TF
		Pavir.2NG353800	AT1G45207		Remorin family protein	Stress			Pavir.J057800	AT3G21250	ATMRP6,MRP6	multidrug resistance-associated protein 6	Transport			Pavir.2NG127000	AT5G66680	DGL1	dolichyl-diphosphooligosaccharide-protein glycosyltransferase 48kDa subunit family protein	secretory			Pavir.2KG350700	AT4G36990	AT-HSFB1,ATHSF4,HSF4,HSFB1	heat shock factor 4	TF			Pavir.7NG444500	AT1G63220		Calcium-dependent lipid-binding (CaLB domain) family protein	Unknown			Pavir.9NG633600	AT5G53420		CCT motif family protein	TF
		Pavir.3KG325900	AT1G80000		CASC3/Barentsz eIF4AIII binding	Stress			Pavir.2KG485100	AT4G05120	ATENT3,ENT3,FUR1	Major facilitator superfamily protein	Transport			Pavir.1KG339700	AT2G02390	ATGSTZ1,GST18,GSTZ1	glutathione S-transferase zeta 1	Stress			Pavir.2NG355000	AT4G36990	AT-HSFB1,ATHSF4,HSF4,HSFB1	heat shock factor 4	TF			Pavir.9KG115500	AT2G20820			Unknown			Pavir.3KG400000	AT5G60710		Zinc finger (C3HC4-type RING finger) family protein	TF
		Pavir.9KG015400	AT4G22890	PGR5-LIKE A	PGR5-LIKE A	Stress			Pavir.2NG530300	AT4G05120	ATENT3,ENT3,FUR1	Major facilitator superfamily protein	Transport			Pavir.9KG616400	AT2G05840	PAA2	20S proteasome subunit PAA2	Stress			Pavir.5KG665900	AT5G04410	anac078,NAC2	NAC domain containing protein 2	TF			Pavir.9NG298100	AT3G17380		TRAF-like family protein	Unknown			Pavir.J414700	AT5G60710		Zinc finger (C3HC4-type RING finger) family protein	TF
		Pavir.9NG016300	AT4G22890	PGR5-LIKE A	PGR5-LIKE A	Stress			Pavir.2NG452000	AT4G34950		Major facilitator superfamily protein	Transport			Pavir.5NG547300	AT2G27020	PAG1	20S proteasome alpha subunit G1	Stress			Pavir.8KG145400	AT5G13080	ATWRKY75,WRKY75	WRKY DNA-binding protein 75	TF			Pavir.9NG299900	AT3G17380		TRAF-like family protein	Unknown			Pavir.8NG126600	AT1G27040		Major facilitator superfamily protein	Transport
		Pavir.1NG510000	AT4G28080		Tetratricopeptide repeat (TPR)-like superfamily protein	Stress			Pavir.J687600	AT4G34950		Major facilitator superfamily protein	Transport			Pavir.8NG010400	AT2G29960	ATCYP5,CYP19-4,CYP5	cyclophilin 5	Stress			Pavir.8NG230700	AT5G13080	ATWRKY75,WRKY75	WRKY DNA-binding protein 75	TF			Pavir.9KG498500	AT3G23160		Protein of unknown function (DUF668)	Unknown			Pavir.7NG182000	AT1G34580		Major facilitator superfamily protein	Transport
		Pavir.1NG510400	AT4G28080		Tetratricopeptide repeat (TPR)-like superfamily protein	Stress			Pavir.7KG295400	AT4G38250		Transmembrane amino acid transporter family protein	Transport			Pavir.9KG445400	AT3G12390		Nascent polypeptide-associated complex (NAC), alpha subunit family protein	Stress			Pavir.3KG002000	AT5G18270	ANAC087	Arabidopsis NAC domain containing protein 87	TF			Pavir.5NG588000	AT3G53850		Uncharacterised protein family (UPF0497)	Unknown			Pavir.7KG002900	AT2G32830	PHT1;5,PHT5	phosphate transporter 1;5	Transport
		Pavir.7KG418500	AT4G28080		Tetratricopeptide repeat (TPR)-like superfamily protein	Stress			Pavir.2KG331000	AT5G10190		Major facilitator superfamily protein	Transport			Pavir.2NG207400	AT3G15660	ATGRX4,GRX4	glutaredoxin 4	Stress			Pavir.7KG204900	AT5G50170		C2 calcium/lipid-binding and GRAM domain containing protein	TF			Pavir.1KG480500	AT4G12070			Unknown			Pavir.6NG197900	AT4G30190	AHA2,HA2,PMA2	H(+)-ATPase 2	Transport
		Pavir.7NG377500	AT4G28080		Tetratricopeptide repeat (TPR)-like superfamily protein	Stress			Pavir.2NG308700	AT5G10190		Major facilitator superfamily protein	Transport			Pavir.4KG062300	AT3G22110	PAC1	20S proteasome alpha subunit C1	Stress			Pavir.5KG618800	AT5G59820	RHL41,ZAT12	C2H2-type zinc finger family protein	TF			Pavir.2NG241700	AT5G23950		Calcium-dependent lipid-binding (CaLB domain) family protein	Unknown			Pavir.2KG328100	AT4G39700		Heavy metal transport/detoxification superfamily protein	Transport
		Pavir.9NG011800	AT4G35450	AFT,AKR2,AKR2A	ankyrin repeat-containing protein 2	Stress			Pavir.1KG496400	AT5G14880		Potassium transporter family protein	Transport			Pavir.3KG501900	AT4G12910	scpl20	serine carboxypeptidase-like 20	Stress			Pavir.9NG760900	AT5G60710		Zinc finger (C3HC4-type RING finger) family protein	TF			Pavir.2KG414900	AT5G27430		Signal peptidase subunit	Unknown			Pavir.2NG307500	AT4G39700		Heavy metal transport/detoxification superfamily protein	Transport
		Pavir.4NG060600	AT5G41580		RING/U-box superfamily protein	Stress			Pavir.1NG404300	AT5G14880		Potassium transporter family protein	Transport			Pavir.5KG718100	AT4G14030	SBP1	selenium-binding protein 1	Stress			Pavir.3KG574000	AT1G04760	ATVAMP726,VAMP726	vesicle-associated membrane protein 726	Transport			Pavir.2NG159600	AT5G27430		Signal peptidase subunit	Unknown			Pavir.5KG609900	AT5G05365		Heavy metal transport/detoxification superfamily protein	Transport
		Pavir.1NG238400	AT1G04880		HMG (high mobility group) box protein with ARID/BRIGHT DNA-binding domain	TF			Pavir.1KG368500	AT5G50200	ATNRT3.1,NRT3.1,WR3	nitrate transmembrane transporters	Transport			Pavir.7KG211400	AT4G24820		26S proteasome, regulatory subunit Rpn7;Proteasome component (PCI) domain	Stress			Pavir.5KG406700	AT1G15520	ABCG40,ATABCG40,ATPDR12,PDR12	pleiotropic drug resistance 12	Transport			Pavir.1KG033900							Pavir.5NG568400	AT5G05365		Heavy metal transport/detoxification superfamily protein	Transport
		Pavir.4KG172900	AT1G69690		TCP family transcription factor	TF			Pavir.3KG523900	AT5G55630	ATKCO1,ATTPK1,KCO1,TPK1	Outward rectifying potassium channel protein	Transport			Pavir.9KG017400	AT5G09900	EMB2107,MSA,RPN5A	26S proteasome regulatory subunit, putative (RPN5)	Stress			Pavir.5KG407000	AT1G15520	ABCG40,ATABCG40,ATPDR12,PDR12	pleiotropic drug resistance 12	Transport			Pavir.1KG034100							Pavir.7KG106500	AT1G63310			Unknown
		Pavir.2KG206100	AT3G02830	ZFN1	zinc finger protein 1	TF			Pavir.1KG459700	AT5G64410	ATOPT4,OPT4	oligopeptide transporter 4	Transport			Pavir.9KG017000	AT1G17880	ATBTF3,BTF3	basic transcription factor 3	TF			Pavir.5KG412700	AT1G15520	ABCG40,ATABCG40,ATPDR12,PDR12	pleiotropic drug resistance 12	Transport			Pavir.1KG118100							Pavir.2KG147900	AT2G40475			Unknown
		Pavir.5KG742600	AT3G27010	AT-TCP20,ATTCP20,PCF1,TCP20	TEOSINTE BRANCHED 1, cycloidea, PCF (TCP)-domain family protein 20	TF			Pavir.9KG647300	AT5G65380		MATE efflux family protein	transport			Pavir.7NG449000	AT2G33620		AT hook motif DNA-binding family protein	TF			Pavir.2NG515300	AT2G36380	ATPDR6,PDR6	pleiotropic drug resistance 6	Transport			Pavir.1KG118400							Pavir.2NG100600	AT2G40475			Unknown
		Pavir.5KG681000	AT3G42790	AL3	alfin-like 3	TF			Pavir.4KG317200	AT1G15400			Unknown			Pavir.5KG297900	AT3G12480	NF-YC11	nuclear factor Y, subunit C11	TF			Pavir.9KG049000	AT2G39210		Major facilitator superfamily protein	Transport			Pavir.1KG118600							Pavir.5KG628600	AT3G54000			Unknown
		Pavir.7KG270100	AT3G45210		Protein of unknown function, DUF584	TF			Pavir.4NG188300	AT1G15400			Unknown			Pavir.8KG182600	AT3G52610			TF			Pavir.9NG158300	AT2G39210		Major facilitator superfamily protein	Transport			Pavir.1KG118700							Pavir.1KG031700	AT4G37445			Unknown
		Pavir.3NG095200	AT3G48430	REF6	relative of early flowering 6	TF			Pavir.7KG260900	AT1G63220		Calcium-dependent lipid-binding (CaLB domain) family protein	Unknown			Pavir.2KG223400	AT3G56400	ATWRKY70,WRKY70	WRKY DNA-binding protein 70	TF			Pavir.2NG352900	AT3G48850	PHT3;2	phosphate transporter 3;2	Transport			Pavir.2KG187200							Pavir.1NG041000	AT4G37445			Unknown
		Pavir.9KG391200	AT4G14540	NF-YB3	nuclear factor Y, subunit B3	TF			Pavir.9NG846800	AT1G66080			Unknown			Pavir.3KG204200	AT4G04450	AtWRKY42,WRKY42	WRKY family transcription factor	TF			Pavir.9NG296000	AT5G25260		SPFH/Band 7/PHB domain-containing membrane-associated protein family	Transport			Pavir.2NG381000							Pavir.5NG021100	AT5G41761			Unknown
		Pavir.4KG339000	AT4G31805		WRKY family transcription factor	TF			Pavir.1NG533300	AT2G32970			Unknown			Pavir.8KG389700	AT5G49620	AtMYB78,MYB78	myb domain protein 78	TF			Pavir.9NG640200	AT5G26340	ATSTP13,MSS1,STP13	Major facilitator superfamily protein	Transport			Pavir.3NG108700							Pavir.1NG038000	AT5G62960			Unknown
		Pavir.3KG364200	AT5G04290	KTF1,SPT5L	kow domain-containing transcription factor 1	TF			Pavir.3NG244700	AT2G39580			Unknown			Pavir.7NG202100	AT4G25740		RNA binding Plectin/S10 domain-containing protein	transcription			Pavir.4KG357400	AT5G44790	HMA7,RAN1	copper-exporting ATPase / responsive-to-antagonist 1 / copper-transporting ATPase (RAN1)	Transport			Pavir.3NG130300							Pavir.3NG137500	AT4G02370		Protein of unknown function, DUF538	Other
		Pavir.9NG568300	AT5G63470	NF-YC4	nuclear factor Y, subunit C4	TF			Pavir.1KG538200	AT5G09620		Octicosapeptide/Phox/Bem1p family protein	Unknown			Pavir.7NG126500	AT1G12840	ATVHA-C,DET3	vacuolar ATP synthase subunit C (VATC) / V-ATPase C subunit / vacuolar proton pump C subunit (DET3)	Transport			Pavir.9NG327100	AT5G60740		ABC transporter family protein	Transport			Pavir.4KG019600							Pavir.5KG325000	AT4G02370		Protein of unknown function, DUF538	Other
		Pavir.8KG311000	AT5G64840	ATGCN5,GCN5	general control non-repressible 5	TF			Pavir.9NG579300	AT5G12340			Unknown			Pavir.8KG010200	AT1G33110		MATE efflux family protein	Transport			Pavir.6KG258400	AT1G13520		Protein of unknown function (DUF1262)	Unknown			Pavir.4NG031100							Pavir.1NG164000
		Pavir.1KG555900	AT1G48410	AGO1	Stabilizer of iron transporter SufD / Polynucleotidyl transferase	transcription			Pavir.5KG718300	AT5G27990		Pre-rRNA-processing protein TSR2, conserved region	Unknown			Pavir.1KG343900	AT1G34580		Major facilitator superfamily protein	Transport			Pavir.8KG048500	AT2G36220			Unknown			Pavir.5KG056900							Pavir.3NG001900
		Pavir.2KG365000	AT1G60000		RNA-binding (RRM/RBD/RNP motifs) family protein	transcription			Pavir.2NG322500	AT5G37840			Unknown			Pavir.9KG123100	AT1G61790		Oligosaccharyltransferase complex/magnesium transporter family protein	Transport			Pavir.5NG537000	AT4G21920			Unknown			Pavir.5KG434100							Pavir.3NG171300
		Pavir.6KG360200	AT1G67325		Ran BP2/NZF zinc finger-like superfamily protein	transcription			Pavir.4KG046500	AT5G45920		SGNH hydrolase-type esterase superfamily protein	Unknown			Pavir.4KG325600	AT1G76340	GONST3	golgi nucleotide sugar transporter 3	Transport			Pavir.2KG196400							Pavir.5KG608600							Pavir.3NG318700
		Pavir.4KG324400	AT1G76460		RNA-binding (RRM/RBD/RNP motifs) family protein	transcription			Pavir.9KG641800	AT5G55530		Calcium-dependent lipid-binding (CaLB domain) family protein	Unknown			Pavir.1KG267000	AT2G21160		Translocon-associated protein (TRAP), alpha subunit	Transport			Pavir.2KG350600							Pavir.5KG647800							Pavir.5KG229200
		Pavir.4NG237600	AT1G76460		RNA-binding (RRM/RBD/RNP motifs) family protein	transcription			Pavir.1KG495400							Pavir.4NG322300	AT2G21160		Translocon-associated protein (TRAP), alpha subunit	Transport			Pavir.2KG409200							Pavir.5NG567300							Pavir.5KG451300
		Pavir.J227800	AT3G01060			transcription			Pavir.1NG461500							Pavir.9KG184600	AT2G28315		Nucleotide/sugar transporter family protein	Transport			Pavir.3KG143700							Pavir.6KG070300							Pavir.5KG545500
		Pavir.6KG416400	AT3G04380	SDG31,SUVR4	SET-domain containing protein lysine methyltransferase family protein	transcription			Pavir.1NG521700							Pavir.9NG297200	AT2G28315		Nucleotide/sugar transporter family protein	Transport			Pavir.3KG216100							Pavir.7KG024500							Pavir.5KG618400
		Pavir.7KG080400	AT3G12640		RNA binding (RRM/RBD/RNP motifs) family protein	transcription			Pavir.2KG068300							Pavir.5KG746600	AT2G35730		Heavy metal transport/detoxification superfamily protein	Transport			Pavir.3KG568800							Pavir.8KG184300							Pavir.6NG004000
		Pavir.9NG584900	AT1G02890		AAA-type ATPase family protein	Transport			Pavir.2KG551900							Pavir.9NG332000	AT2G38940	ATPT2,PHT1;4	phosphate transporter 1;4	Transport			Pavir.3NG236500							Pavir.8KG313100							Pavir.6NG127400
		Pavir.8KG148300	AT1G59740		Major facilitator superfamily protein	Transport			Pavir.3KG213400							Pavir.9KG480600	AT3G11320		Nucleotide-sugar transporter family protein	Transport			Pavir.4NG110700							Pavir.9KG028900							Pavir.6NG211700
		Pavir.3NG140100	AT2G47490	ATNDT1,NDT1	NAD+ transporter 1	Transport			Pavir.4NG052000							Pavir.3NG005100	AT5G13750	ZIFL1	zinc induced facilitator-like 1	Transport			Pavir.4NG245400							Pavir.9KG343800							Pavir.8KG390500
		Pavir.9KG005800	AT2G02410			Unknown			Pavir.5NG241500							Pavir.3KG493300	AT5G14030		translocon-associated protein beta (TRAPB) family protein	Transport			Pavir.5KG235100							Pavir.9KG516800							Pavir.8NG178500
		Pavir.7KG168500	AT2G23390			Unknown			Pavir.5NG407300							Pavir.3NG319200	AT5G14030		translocon-associated protein beta (TRAPB) family protein	Transport			Pavir.5KG626900							Pavir.9KG516900							Pavir.8NG321500
		Pavir.1NG364500	AT2G25320		TRAF-like family protein	Unknown			Pavir.5NG529800							Pavir.4NG033200	AT5G51570		SPFH/Band 7/PHB domain-containing membrane-associated protein family	Transport			Pavir.5KG695800							Pavir.9NG070200							Pavir.9KG125100
		Pavir.2NG151800	AT2G32970			Unknown			Pavir.5NG548600							Pavir.2NG651200	AT5G54750		Transport protein particle (TRAPP) component	Transport			Pavir.5KG713000							Pavir.9NG085500							Pavir.9KG218100
		Pavir.3NG312500	AT5G61040			Unknown			Pavir.9NG474900							Pavir.2NG264300	AT1G24560			Unknown			Pavir.5NG642200							Pavir.9NG671300							Pavir.9KG271400
		Pavir.1NG551100							Pavir.9NG535200							Pavir.9NG252300	AT3G48890	ATMAPR3,ATMP2,MAPR3,MSBP2	membrane-associated progesterone binding protein 3	Unknown			Pavir.7KG388600							Pavir.J431100							Pavir.9NG420200
		Pavir.3KG057800							Pavir.J299800							Pavir.3KG264000							Pavir.8KG166600							Pavir.J520700							Pavir.9NG420300
		Pavir.9NG714200							Pavir.J116100							Pavir.4NG204300							Pavir.8KG307400							Pavir.J632200							Pavir.J414900
		Pavir.J373100							Pavir.J503400							Pavir.9NG082400							Pavir.9NG593400							Pavir.1NG090400							Pavir.5NG335800
Panel B
	Module	Gene	TF Family
	m1	Pavir.1KG510500	AP2/ERF
	m1	Pavir.1NG539500	AP2/ERF
	m1	Pavir.2KG209300	AP2/ERF
	m1	Pavir.3NG109800	AP2/ERF
	m1	Pavir.6NG235900	AP2/ERF
	m1	Pavir.7NG380200	AP2/ERF
	m1	Pavir.9KG651800	AP2/ERF
	m1	Pavir.J134600	AP2/ERF
	m1	Pavir.1KG387700	B3
	m1	Pavir.2KG587300	B3
	m1	Pavir.2NG636600	B3
	m1	Pavir.3KG300900	B3
	m1	Pavir.3NG324900	B3
	m1	Pavir.4KG394900	B3
	m1	Pavir.4KG408000	B3
	m1	Pavir.5KG006600	B3
	m1	Pavir.5KG543000	B3
	m1	Pavir.5KG746900	B3
	m1	Pavir.5NG007400	B3
	m1	Pavir.5NG425700	B3
	m1	Pavir.5NG501200	B3
	m1	Pavir.6KG263500	B3
	m1	Pavir.6NG003500	B3
	m1	Pavir.7KG167700	B3
	m1	Pavir.7KG168900	B3
	m1	Pavir.4NG022400	BBR-BPC
	m1	Pavir.1KG034400	BES1
	m1	Pavir.1NG039000	BES1
	m1	Pavir.1KG469000	bHLH
	m1	Pavir.2KG465000	bHLH
	m1	Pavir.2NG159300	bHLH
	m1	Pavir.5KG217700	bHLH
	m1	Pavir.5NG613400	bHLH
	m1	Pavir.6KG034600	bHLH
	m1	Pavir.6NG235200	bHLH
	m1	Pavir.7KG064900	bHLH
	m1	Pavir.9KG327300	bHLH
	m1	Pavir.9NG081800	bHLH
	m1	Pavir.9NG173900	bHLH
	m1	Pavir.J138200	bHLH
	m1	Pavir.J493200	bHLH
	m1	Pavir.1KG032700	bZIP
	m1	Pavir.1KG558400	bZIP
	m1	Pavir.1NG039900	bZIP
	m1	Pavir.1NG109300	bZIP
	m1	Pavir.2KG375300	bZIP
	m1	Pavir.4KG346500	bZIP
	m1	Pavir.9NG366600	bZIP
	m1	Pavir.9NG607200	bZIP
	m1	Pavir.1KG487100	C2C2
	m1	Pavir.1KG489100	C2C2
	m1	Pavir.1NG038700	C2C2
	m1	Pavir.2KG583500	C2C2
	m1	Pavir.2NG215300	C2C2
	m1	Pavir.4KG134100	C2C2
	m1	Pavir.4KG184700	C2C2
	m1	Pavir.4KG363800	C2C2
	m1	Pavir.4NG268500	C2C2
	m1	Pavir.5NG175800	C2C2
	m1	Pavir.7KG225200	C2C2
	m1	Pavir.7KG268200	C2C2
	m1	Pavir.7NG253900	C2C2
	m1	Pavir.9KG066800	C2C2
	m1	Pavir.9KG104000	C2C2
	m1	Pavir.9KG607600	C2C2
	m1	Pavir.9NG134200	C2C2
	m1	Pavir.9NG209500	C2C2
	m1	Pavir.2KG509600	C2H2
	m1	Pavir.3NG095200	C2H2
	m1	Pavir.5KG661900	C2H2
	m1	Pavir.5KG662100	C2H2
	m1	Pavir.6NG358100	C2H2
	m1	Pavir.9KG592000	C2H2
	m1	Pavir.9NG745400	C2H2
	m1	Pavir.J682800	C2H2
	m1	Pavir.1KG065000	C3H
	m1	Pavir.1NG291400	C3H
	m1	Pavir.1NG461800	C3H
	m1	Pavir.2KG206100	C3H
	m1	Pavir.3KG371700	C3H
	m1	Pavir.3KG404600	C3H
	m1	Pavir.3NG099300	C3H
	m1	Pavir.5KG341100	C3H
	m1	Pavir.5KG719000	C3H
	m1	Pavir.5KG726700	C3H
	m1	Pavir.5NG285200	C3H
	m1	Pavir.7NG069200	C3H
	m1	Pavir.9KG358900	C3H
	m1	Pavir.9NG818000	CAMTA
	m1	Pavir.1KG372800	DBB
	m1	Pavir.1NG341000	DBB
	m1	Pavir.2KG376400	DBB
	m1	Pavir.2NG446500	DBB
	m1	Pavir.3NG037300	DBB
	m1	Pavir.9NG603600	EIL
	m1	Pavir.9NG606100	EIL
	m1	Pavir.2KG413900	FAR1
	m1	Pavir.2KG489600	FAR1
	m1	Pavir.2NG510800	FAR1
	m1	Pavir.2NG586900	FAR1
	m1	Pavir.3KG066300	FAR1
	m1	Pavir.3NG022100	FAR1
	m1	Pavir.5KG512700	FAR1
	m1	Pavir.7NG234400	FAR1
	m1	Pavir.9NG004800	FAR1
	m1	Pavir.9NG069200	FAR1
	m1	Pavir.9NG084300	FAR1
	m1	Pavir.9NG191700	FAR1
	m1	Pavir.9NG671600	FAR1
	m1	Pavir.2NG184200	GARP
	m1	Pavir.4KG242300	GARP
	m1	Pavir.4NG301500	GARP
	m1	Pavir.4NG315800	GARP
	m1	Pavir.9KG540900	GARP
	m1	Pavir.9NG599100	GARP
	m1	Pavir.9NG840500	GARP
	m1	Pavir.J694200	GARP
	m1	Pavir.6KG411900	GeBP
	m1	Pavir.1KG434500	GRAS
	m1	Pavir.2NG543600	GRAS
	m1	Pavir.7NG276500	GRAS
	m1	Pavir.9KG031100	GRAS
	m1	Pavir.9KG493600	GRAS
	m1	Pavir.9NG699800	GRAS
	m1	Pavir.1KG465300	GRF
	m1	Pavir.2KG313900	HB
	m1	Pavir.2NG192800	HB
	m1	Pavir.2NG218100	HB
	m1	Pavir.2NG392300	HB
	m1	Pavir.3KG305200	HB
	m1	Pavir.4NG007200	HB
	m1	Pavir.5KG538400	HB
	m1	Pavir.5KG752400	HB
	m1	Pavir.6NG083100	HB
	m1	Pavir.6NG280000	HB
	m1	Pavir.7KG277200	HB
	m1	Pavir.7KG395300	HB
	m1	Pavir.7NG364900	HB
	m1	Pavir.9KG311400	HB
	m1	Pavir.9NG116800	HB
	m1	Pavir.9NG159100	HB
	m1	Pavir.9NG161800	HB
	m1	Pavir.9NG488900	HB
	m1	Pavir.9NG775300	HB
	m1	Pavir.9KG599500	HSF
	m1	Pavir.6KG032000	LSD
	m1	Pavir.6KG062100	LSD
	m1	Pavir.6NG022700	LSD
	m1	Pavir.6NG062800	LSD
	m1	Pavir.1KG497500	MADS
	m1	Pavir.1NG219300	MADS
	m1	Pavir.2KG531900	MADS
	m1	Pavir.2NG581100	MADS
	m1	Pavir.3NG066300	MADS
	m1	Pavir.6KG015700	MADS
	m1	Pavir.1KG448600	MYB
	m1	Pavir.1KG469300	MYB
	m1	Pavir.1NG176100	MYB
	m1	Pavir.1NG308200	MYB
	m1	Pavir.2KG316400	MYB
	m1	Pavir.3KG124100	MYB
	m1	Pavir.3KG210300	MYB
	m1	Pavir.3KG211000	MYB
	m1	Pavir.3KG320900	MYB
	m1	Pavir.4NG299200	MYB
	m1	Pavir.5KG079100	MYB
	m1	Pavir.5KG387000	MYB
	m1	Pavir.5KG460200	MYB
	m1	Pavir.5NG281700	MYB
	m1	Pavir.5NG299600	MYB
	m1	Pavir.5NG442900	MYB
	m1	Pavir.5NG562400	MYB
	m1	Pavir.6KG060000	MYB
	m1	Pavir.6KG070500	MYB
	m1	Pavir.6NG262300	MYB
	m1	Pavir.6NG354000	MYB
	m1	Pavir.7NG164300	MYB
	m1	Pavir.8NG124600	MYB
	m1	Pavir.9KG339000	MYB
	m1	Pavir.9KG382300	MYB
	m1	Pavir.9NG099300	MYB
	m1	Pavir.J140600	MYB
	m1	Pavir.J466200	MYB
	m1	Pavir.4KG152700	NAC
	m1	Pavir.6KG017200	NAC
	m1	Pavir.6KG096000	NAC
	m1	Pavir.6NG091700	NAC
	m1	Pavir.7KG357600	NAC
	m1	Pavir.7NG342200	NAC
	m1	Pavir.3KG543700	NF-Y
	m1	Pavir.3NG282900	NF-Y
	m1	Pavir.9KG391200	NF-Y
	m1	Pavir.9KG527900	NF-Y
	m1	Pavir.9NG146600	NF-Y
	m1	Pavir.9NG528800	NF-Y
	m1	Pavir.9NG568300	NF-Y
	m1	Pavir.9NG726300	NF-Y
	m1	Pavir.5KG006800	Nin-like
	m1	Pavir.7KG223400	Nin-like
	m1	Pavir.J375600	Nin-like
	m1	Pavir.6NG310500	SBP
	m1	Pavir.9NG468100	STAT
	m1	Pavir.1KG552700	TCP
	m1	Pavir.1NG547900	TCP
	m1	Pavir.4KG172900	TCP
	m1	Pavir.4NG098900	TCP
	m1	Pavir.4NG231900	TCP
	m1	Pavir.5KG742600	TCP
	m1	Pavir.1KG297000	Trihelix
	m1	Pavir.2NG464900	Trihelix
	m1	Pavir.7NG229300	Trihelix
	m1	Pavir.9KG508600	Trihelix
	m1	Pavir.9NG670400	Trihelix
	m1	Pavir.9KG379200	WRKY
	m1	Pavir.3KG063600	ZF-HD
	m1	Pavir.3KG210500	ZF-HD
	m1	Pavir.3NG065800	ZF-HD
	m2	Pavir.1KG305100	AP2/ERF
	m2	Pavir.1NG253200	AP2/ERF
	m2	Pavir.3KG280900	AP2/ERF
	m2	Pavir.7NG147900	AP2/ERF
	m2	Pavir.8NG158200	AP2/ERF
	m2	Pavir.1NG169100	bHLH
	m2	Pavir.5KG079600	bHLH
	m2	Pavir.5NG100200	bHLH
	m2	Pavir.5NG151800	bHLH
	m2	Pavir.6KG320000	bHLH
	m2	Pavir.7KG064000	bHLH
	m2	Pavir.1NG448000	bZIP
	m2	Pavir.2NG617900	bZIP
	m2	Pavir.5KG658900	bZIP
	m2	Pavir.9KG422700	bZIP
	m2	Pavir.1KG444600	C2C2
	m2	Pavir.3NG029100	C2C2
	m2	Pavir.5NG035700	C2C2
	m2	Pavir.7KG374000	C2C2
	m2	Pavir.7NG441000	C2C2
	m2	Pavir.9KG479800	C2C2
	m2	Pavir.9NG201100	C2C2
	m2	Pavir.9NG202200	C2C2
	m2	Pavir.9NG687800	C2C2
	m2	Pavir.1KG240600	C2H2
	m2	Pavir.1KG288900	C2H2
	m2	Pavir.1NG010700	C2H2
	m2	Pavir.2NG151500	C2H2
	m2	Pavir.3KG202400	C2H2
	m2	Pavir.3NG030500	C2H2
	m2	Pavir.9KG638500	C2H2
	m2	Pavir.5KG641800	CPP
	m2	Pavir.4NG273500	GARP
	m2	Pavir.1NG534100	GeBP
	m2	Pavir.5KG760600	GRAS
	m2	Pavir.5KG600700	HB
	m2	Pavir.6NG116700	HB
	m2	Pavir.9KG603400	HB
	m2	Pavir.2KG514000	HRT-like
	m2	Pavir.6KG397800	HSF
	m2	Pavir.1KG410400	MYB
	m2	Pavir.3KG515500	MYB
	m2	Pavir.3NG242200	MYB
	m2	Pavir.4KG073100	MYB
	m2	Pavir.5KG118300	MYB
	m2	Pavir.5KG198600	MYB
	m2	Pavir.5NG035200	MYB
	m2	Pavir.5NG126700	MYB
	m2	Pavir.5NG213400	MYB
	m2	Pavir.5NG216300	MYB
	m2	Pavir.8KG389700	MYB
	m2	Pavir.8NG311100	MYB
	m2	Pavir.J354100	MYB
	m2	Pavir.1KG548600	NAC
	m2	Pavir.2NG633500	NAC
	m2	Pavir.3KG002200	NAC
	m2	Pavir.3KG188900	NAC
	m2	Pavir.4KG410000	NAC
	m2	Pavir.5KG151000	NAC
	m2	Pavir.5NG153600	NAC
	m2	Pavir.6NG334600	NAC
	m2	Pavir.8NG018500	NAC
	m2	Pavir.9KG092600	NAC
	m2	Pavir.9NG600600	NAC
	m2	Pavir.5KG297900	NF-Y
	m2	Pavir.5NG224400	NF-Y
	m2	Pavir.7KG122300	S1Fa-like
	m2	Pavir.7NG214300	S1Fa-like
	m2	Pavir.5KG766900	SRS
	m2	Pavir.1NG296100	Trihelix
	m2	Pavir.1NG478700	WRKY
	m2	Pavir.2KG223400	WRKY
	m2	Pavir.3KG137500	WRKY
	m2	Pavir.3KG204200	WRKY
	m2	Pavir.3KG465900	WRKY
	m2	Pavir.5KG217100	WRKY
	m2	Pavir.5NG041300	WRKY
	m2	Pavir.9NG607900	WRKY
	m3	Pavir.1KG407200	AP2/ERF
	m3	Pavir.1NG298200	AP2/ERF
	m3	Pavir.1NG367100	AP2/ERF
	m3	Pavir.4KG215800	AP2/ERF
	m3	Pavir.4NG075700	AP2/ERF
	m3	Pavir.5NG347600	AP2/ERF
	m3	Pavir.9KG216500	AP2/ERF
	m3	Pavir.1NG291600	B3
	m3	Pavir.3KG402700	B3
	m3	Pavir.9NG646400	B3
	m3	Pavir.2KG401900	bHLH
	m3	Pavir.5KG049600	bHLH
	m3	Pavir.5NG052700	bHLH
	m3	Pavir.6NG267300	bHLH
	m3	Pavir.7KG213800	bHLH
	m3	Pavir.7KG399200	bHLH
	m3	Pavir.7NG369700	bHLH
	m3	Pavir.9NG108100	bHLH
	m3	Pavir.9NG627700	bHLH
	m3	Pavir.J117800	bHLH
	m3	Pavir.2KG563300	bZIP
	m3	Pavir.2KG570300	bZIP
	m3	Pavir.4KG324200	bZIP
	m3	Pavir.5KG595400	bZIP
	m3	Pavir.6KG211100	bZIP
	m3	Pavir.6KG215500	bZIP
	m3	Pavir.6KG394700	bZIP
	m3	Pavir.6NG226500	bZIP
	m3	Pavir.J257700	bZIP
	m3	Pavir.J443800	bZIP
	m3	Pavir.2NG546100	C2H2
	m3	Pavir.3KG484000	C2H2
	m3	Pavir.5KG618800	C2H2
	m3	Pavir.5KG654100	C2H2
	m3	Pavir.8KG392400	C2H2
	m3	Pavir.9KG373300	C2H2
	m3	Pavir.9NG036400	C2H2
	m3	Pavir.9NG036500	C2H2
	m3	Pavir.9NG043500	C2H2
	m3	Pavir.9NG050700	C2H2
	m3	Pavir.9NG503800	C2H2
	m3	Pavir.9NG503900	C2H2
	m3	Pavir.2KG497800	C3H
	m3	Pavir.3KG239900	C3H
	m3	Pavir.9NG152100	C3H
	m3	Pavir.8NG028500	CAMTA
	m3	Pavir.9KG402400	CAMTA
	m3	Pavir.3NG326200	CPP
	m3	Pavir.4KG368700	GARP
	m3	Pavir.4NG298700	GARP
	m3	Pavir.7KG242700	GARP
	m3	Pavir.1NG479400	GeBP
	m3	Pavir.3NG203200	GRAS
	m3	Pavir.8KG243100	GRAS
	m3	Pavir.8KG299600	GRAS
	m3	Pavir.9KG303900	GRAS
	m3	Pavir.9NG033700	GRAS
	m3	Pavir.9NG274400	GRAS
	m3	Pavir.1KG414100	HB
	m3	Pavir.7KG269700	HB
	m3	Pavir.7NG265400	HB
	m3	Pavir.J202900	HB
	m3	Pavir.J677700	HB
	m3	Pavir.2KG350700	HSF
	m3	Pavir.2NG355000	HSF
	m3	Pavir.2NG369000	HSF
	m3	Pavir.3KG329000	HSF
	m3	Pavir.9NG189700	LSD
	m3	Pavir.2NG142500	MADS
	m3	Pavir.9NG813700	MADS
	m3	Pavir.1NG355300	MYB
	m3	Pavir.2KG299800	MYB
	m3	Pavir.3KG289700	MYB
	m3	Pavir.5KG053800	MYB
	m3	Pavir.5KG647100	MYB
	m3	Pavir.6NG256900	MYB
	m3	Pavir.7KG239300	MYB
	m3	Pavir.7NG354300	MYB
	m3	Pavir.8NG247900	MYB
	m3	Pavir.9NG301500	MYB
	m3	Pavir.2KG047300	NAC
	m3	Pavir.2NG033900	NAC
	m3	Pavir.3KG002000	NAC
	m3	Pavir.4KG138900	NAC
	m3	Pavir.5KG647000	NAC
	m3	Pavir.5KG665900	NAC
	m3	Pavir.5KG760100	NAC
	m3	Pavir.5NG556900	NAC
	m3	Pavir.6KG070800	NAC
	m3	Pavir.8NG018400	NAC
	m3	Pavir.9KG304500	NAC
	m3	Pavir.9NG273800	NAC
	m3	Pavir.J213600	NAC
	m3	Pavir.J710200	NAC
	m3	Pavir.1NG030400	Nin-like
	m3	Pavir.5KG740800	SBP
	m3	Pavir.2KG417800	Trihelix
	m3	Pavir.2NG471800	Trihelix
	m3	Pavir.3KG299300	Trihelix
	m3	Pavir.7NG266700	Trihelix
	m3	Pavir.1KG250800	WRKY
	m3	Pavir.1NG166200	WRKY
	m3	Pavir.2KG287200	WRKY
	m3	Pavir.2KG586900	WRKY
	m3	Pavir.2NG180200	WRKY
	m3	Pavir.2NG180300	WRKY
	m3	Pavir.2NG379900	WRKY
	m3	Pavir.3KG041500	WRKY
	m3	Pavir.3KG223100	WRKY
	m3	Pavir.3KG483200	WRKY
	m3	Pavir.4KG034700	WRKY
	m3	Pavir.4NG046600	WRKY
	m3	Pavir.5KG000600	WRKY
	m3	Pavir.5KG057400	WRKY
	m3	Pavir.5NG013500	WRKY
	m3	Pavir.5NG054300	WRKY
	m3	Pavir.7KG346400	WRKY
	m3	Pavir.8KG022700	WRKY
	m3	Pavir.8KG145400	WRKY
	m3	Pavir.8NG230700	WRKY
	m3	Pavir.9KG079800	WRKY
	m3	Pavir.9KG082400	WRKY
	m3	Pavir.9NG194800	WRKY
	m4	Pavir.1NG378700	AP2/ERF
	m4	Pavir.1NG402000	AP2/ERF
	m4	Pavir.2KG228900	AP2/ERF
	m4	Pavir.2NG588000	AP2/ERF
	m4	Pavir.5KG097700	AP2/ERF
	m4	Pavir.5KG312700	AP2/ERF
	m4	Pavir.9KG024500	AP2/ERF
	m4	Pavir.9NG018300	AP2/ERF
	m4	Pavir.9NG798700	AP2/ERF
	m4	Pavir.5KG112000	B3
	m4	Pavir.1KG516800	bHLH
	m4	Pavir.5KG339800	bHLH
	m4	Pavir.5NG084000	bHLH
	m4	Pavir.5NG322500	bHLH
	m4	Pavir.5NG359700	bHLH
	m4	Pavir.7NG224600	bHLH
	m4	Pavir.J152700	bHLH
	m4	Pavir.4KG310800	bZIP
	m4	Pavir.4NG179800	bZIP
	m4	Pavir.4NG237400	bZIP
	m4	Pavir.6NG078400	bZIP
	m4	Pavir.8KG048800	bZIP
	m4	Pavir.9NG676500	bZIP
	m4	Pavir.1NG303700	C2C2
	m4	Pavir.2NG571000	C2H2
	m4	Pavir.4KG125000	C2H2
	m4	Pavir.5KG691500	C2H2
	m4	Pavir.8KG391800	C2H2
	m4	Pavir.8NG308400	C2H2
	m4	Pavir.3NG175100	C3H
	m4	Pavir.8KG176400	GARP
	m4	Pavir.9KG411800	GeBP
	m4	Pavir.3KG495700	GRAS
	m4	Pavir.3NG203300	GRAS
	m4	Pavir.8NG295900	GRAS
	m4	Pavir.2NG446200	HB
	m4	Pavir.3KG535400	LSD
	m4	Pavir.3NG284600	LSD
	m4	Pavir.1KG109600	MADS
	m4	Pavir.9KG564100	MADS
	m4	Pavir.1NG436700	MYB
	m4	Pavir.2KG299700	MYB
	m4	Pavir.2KG379900	MYB
	m4	Pavir.3NG246100	MYB
	m4	Pavir.5NG185700	MYB
	m4	Pavir.6KG256400	MYB
	m4	Pavir.6NG134100	MYB
	m4	Pavir.8KG077400	MYB
	m4	Pavir.9NG128100	MYB
	m4	Pavir.5KG440600	NAC
	m4	Pavir.9NG069600	NAC
	m4	Pavir.9NG084800	NAC
	m4	Pavir.5KG607100	NF-Y
	m4	Pavir.5NG576500	NF-Y
	m4	Pavir.9KG040100	NF-Y
	m4	Pavir.9KG612800	NF-Y
	m4	Pavir.2KG430400	SBP
	m4	Pavir.1NG019900	Whirly
	m4	Pavir.2KG335400	WRKY
	m4	Pavir.2KG410100	WRKY
	m4	Pavir.2NG334200	WRKY
	m4	Pavir.2NG635600	WRKY
	m4	Pavir.3KG163300	WRKY
	m4	Pavir.3KG193100	WRKY
	m4	Pavir.3KG313200	WRKY
	m4	Pavir.3KG387800	WRKY
	m4	Pavir.3NG017500	WRKY
	m4	Pavir.3NG151200	WRKY
	m4	Pavir.5KG474900	WRKY
	m4	Pavir.5NG207200	WRKY
	m4	Pavir.5NG377100	WRKY
	m4	Pavir.5NG398400	WRKY
	m4	Pavir.5NG437300	WRKY
	m4	Pavir.6NG125900	WRKY
	m4	Pavir.7KG061000	WRKY
	m4	Pavir.8NG117700	WRKY
	m4	Pavir.9KG433300	WRKY
	m6	Pavir.5NG356800	AP2/ERF
	m6	Pavir.7KG278000	AP2/ERF
	m6	Pavir.7KG421100	AP2/ERF
	m6	Pavir.7NG380500	AP2/ERF
	m6	Pavir.8KG009900	AP2/ERF
	m6	Pavir.4NG008900	B3
	m6	Pavir.9NG205300	B3
	m6	Pavir.1KG184800	bHLH
	m6	Pavir.1NG128300	bHLH
	m6	Pavir.1NG302700	bHLH
	m6	Pavir.4KG065100	bHLH
	m6	Pavir.5KG028400	bHLH
	m6	Pavir.5KG146900	bHLH
	m6	Pavir.5KG147000	bHLH
	m6	Pavir.5KG747200	bHLH
	m6	Pavir.8KG366700	bHLH
	m6	Pavir.2KG189400	bZIP
	m6	Pavir.2NG126700	bZIP
	m6	Pavir.2NG196500	bZIP
	m6	Pavir.5KG352600	bZIP
	m6	Pavir.5NG248900	bZIP
	m6	Pavir.5NG552300	bZIP
	m6	Pavir.6KG079800	bZIP
	m6	Pavir.7KG407400	bZIP
	m6	Pavir.7NG385600	bZIP
	m6	Pavir.9NG448500	bZIP
	m6	Pavir.7KG219200	C2C2
	m6	Pavir.7NG291500	C2C2
	m6	Pavir.9KG169000	C2C2
	m6	Pavir.1KG549600	C2H2
	m6	Pavir.1NG247800	C2H2
	m6	Pavir.3KG105200	C2H2
	m6	Pavir.3KG107200	C2H2
	m6	Pavir.1NG421500	C3H
	m6	Pavir.5KG166900	C3H
	m6	Pavir.2NG487900	CAMTA
	m6	Pavir.7NG139200	CAMTA
	m6	Pavir.9KG645000	CAMTA
	m6	Pavir.3KG063700	DBB
	m6	Pavir.5NG165000	FAR1
	m6	Pavir.1NG105900	GARP
	m6	Pavir.9NG126100	GRAS
	m6	Pavir.9NG126900	GRAS
	m6	Pavir.9NG478100	GRAS
	m6	Pavir.2NG429100	HB
	m6	Pavir.3KG570000	HB
	m6	Pavir.6KG248200	HB
	m6	Pavir.6KG312500	HB
	m6	Pavir.9KG637900	HB
	m6	Pavir.9NG735300	HB
	m6	Pavir.9NG774200	HB
	m6	Pavir.1NG369100	MYB
	m6	Pavir.2NG449200	MYB
	m6	Pavir.3KG195400	MYB
	m6	Pavir.5KG095200	MYB
	m6	Pavir.5NG106900	MYB
	m6	Pavir.5NG204900	MYB
	m6	Pavir.6NG314400	MYB
	m6	Pavir.9KG105000	MYB
	m6	Pavir.9KG467400	MYB
	m6	Pavir.9NG682300	MYB
	m6	Pavir.2KG584700	NAC
	m6	Pavir.5KG436500	NAC
	m6	Pavir.5NG426000	NAC
	m6	Pavir.5NG595900	NAC
	m6	Pavir.9KG345300	NAC
	m6	Pavir.9NG456100	NAC
	m6	Pavir.2KG409300	NF-Y
	m6	Pavir.2NG380900	NF-Y
	m6	Pavir.1KG043600	SBP
	m6	Pavir.2NG503500	SBP
	m6	Pavir.5NG209600	SBP
	m6	Pavir.7NG095000	WRKY
	m6	Pavir.8KG023400	WRKY
	m6	Pavir.3KG000900	ZF-HD
	m6	Pavir.3NG303800	ZF-HD
	m6	Pavir.8NG017500	ZF-HD
	m7	Pavir.1KG446400	AP2/ERF
	m7	Pavir.1NG379000	AP2/ERF
	m7	Pavir.1NG521800	AP2/ERF
	m7	Pavir.2NG467400	AP2/ERF
	m7	Pavir.3KG313500	AP2/ERF
	m7	Pavir.4KG014800	AP2/ERF
	m7	Pavir.5KG020200	AP2/ERF
	m7	Pavir.5KG078200	AP2/ERF
	m7	Pavir.5KG195100	AP2/ERF
	m7	Pavir.5KG581700	AP2/ERF
	m7	Pavir.5KG630700	AP2/ERF
	m7	Pavir.5KG659600	AP2/ERF
	m7	Pavir.5NG079300	AP2/ERF
	m7	Pavir.5NG124200	AP2/ERF
	m7	Pavir.6KG387200	AP2/ERF
	m7	Pavir.6NG345300	AP2/ERF
	m7	Pavir.8KG054000	AP2/ERF
	m7	Pavir.8KG180500	AP2/ERF
	m7	Pavir.8NG048400	AP2/ERF
	m7	Pavir.9NG290100	AP2/ERF
	m7	Pavir.J250800	AP2/ERF
	m7	Pavir.1KG067400	B3
	m7	Pavir.4KG097600	B3
	m7	Pavir.4NG315300	B3
	m7	Pavir.5NG025900	B3
	m7	Pavir.6KG323300	B3
	m7	Pavir.7NG435200	B3
	m7	Pavir.9NG846700	BBR-BPC
	m7	Pavir.1KG340600	bHLH
	m7	Pavir.1KG371500	bHLH
	m7	Pavir.1KG441000	bHLH
	m7	Pavir.1NG340000	bHLH
	m7	Pavir.2KG048300	bHLH
	m7	Pavir.2NG036300	bHLH
	m7	Pavir.2NG199800	bHLH
	m7	Pavir.2NG529800	bHLH
	m7	Pavir.3KG077700	bHLH
	m7	Pavir.3KG543200	bHLH
	m7	Pavir.5KG699600	bHLH
	m7	Pavir.5NG151500	bHLH
	m7	Pavir.6NG274300	bHLH
	m7	Pavir.7KG065100	bHLH
	m7	Pavir.7NG041300	bHLH
	m7	Pavir.J510600	bHLH
	m7	Pavir.1KG100200	bZIP
	m7	Pavir.1KG354000	bZIP
	m7	Pavir.1NG475300	bZIP
	m7	Pavir.2NG608500	bZIP
	m7	Pavir.3KG059900	bZIP
	m7	Pavir.3KG512900	bZIP
	m7	Pavir.3NG057200	bZIP
	m7	Pavir.3NG068500	bZIP
	m7	Pavir.4KG317400	bZIP
	m7	Pavir.4NG188100	bZIP
	m7	Pavir.7KG223200	bZIP
	m7	Pavir.1NG073400	C2C2
	m7	Pavir.5NG325800	C2C2
	m7	Pavir.6NG206000	C2C2
	m7	Pavir.9NG181900	C2C2
	m7	Pavir.9NG502200	C2C2
	m7	Pavir.2NG386700	C2H2
	m7	Pavir.3KG096800	C2H2
	m7	Pavir.7KG296000	C2H2
	m7	Pavir.8KG345000	C2H2
	m7	Pavir.8NG252900	C2H2
	m7	Pavir.9NG659200	C2H2
	m7	Pavir.J170300	C2H2
	m7	Pavir.6KG030000	C3H
	m7	Pavir.5KG741400	CAMTA
	m7	Pavir.4KG040200	DBB
	m7	Pavir.4KG043700	DBB
	m7	Pavir.5KG044100	DBB
	m7	Pavir.7KG075700	E2F/DP
	m7	Pavir.6KG367600	EIL
	m7	Pavir.6NG304000	EIL
	m7	Pavir.5KG778800	GARP
	m7	Pavir.7KG299300	GARP
	m7	Pavir.9KG090700	GARP
	m7	Pavir.9NG042900	GARP
	m7	Pavir.J028900	GARP
	m7	Pavir.9KG029500	GeBP
	m7	Pavir.2KG511200	GRAS
	m7	Pavir.7NG304600	GRAS
	m7	Pavir.4KG002600	GRF
	m7	Pavir.1KG046200	HB
	m7	Pavir.8NG050000	HB
	m7	Pavir.9KG646700	HB
	m7	Pavir.9NG815600	HB
	m7	Pavir.1NG278900	HSF
	m7	Pavir.5KG529800	HSF
	m7	Pavir.5NG480100	HSF
	m7	Pavir.9NG841200	HSF
	m7	Pavir.6KG269800	MADS
	m7	Pavir.6NG144600	MADS
	m7	Pavir.1KG227600	MYB
	m7	Pavir.2KG384800	MYB
	m7	Pavir.2NG390000	MYB
	m7	Pavir.2NG452600	MYB
	m7	Pavir.3KG118200	MYB
	m7	Pavir.5KG052000	MYB
	m7	Pavir.5KG053500	MYB
	m7	Pavir.5KG055600	MYB
	m7	Pavir.5KG621300	MYB
	m7	Pavir.5KG668900	MYB
	m7	Pavir.5NG582600	MYB
	m7	Pavir.6NG253600	MYB
	m7	Pavir.7KG130300	MYB
	m7	Pavir.7NG308300	MYB
	m7	Pavir.8KG183500	MYB
	m7	Pavir.9KG421500	MYB
	m7	Pavir.9NG255100	MYB
	m7	Pavir.9NG809400	MYB
	m7	Pavir.2KG584100	NAC
	m7	Pavir.2NG424500	NAC
	m7	Pavir.4NG304800	NAC
	m7	Pavir.J467400	NF-Y
	m7	Pavir.7KG294700	Nin-like
	m7	Pavir.5KG736000	SBP
	m7	Pavir.5NG634000	SRS
	m7	Pavir.1KG323800	Trihelix
	m7	Pavir.5KG434500	Trihelix
	m7	Pavir.6KG314100	Trihelix
	m7	Pavir.7KG328800	Trihelix
	m7	Pavir.7NG322100	Trihelix
	m7	Pavir.9KG129600	Trihelix
	m7	Pavir.9NG475000	Trihelix
	m7	Pavir.2NG147500	WRKY
	m7	Pavir.3NG227000	WRKY
	m7	Pavir.5KG464100	WRKY
	m7	Pavir.5KG522400	WRKY
	m7	Pavir.5NG248400	WRKY
	m7	Pavir.5NG278700	WRKY
	m7	Pavir.6KG375600	WRKY
	m7	Pavir.7NG324100	WRKY

## Sheet: Figure3
Figure 3. Target TF subnetwork analysis.
			M1																		M7								M2												M3
			NAC	NAC	CO-like	MYB	DBB	MYB	DBB	bZIP	MYB	G2-like	CO-like	MYB	bHLH	CO-like	MYB	MYB	ARF	MYB	WRKY	ERF	ERF	ERF	bHLH	ERF	NF-YA	bHLH	GRAS	NAC	NAC	NAC	WRKY	WRKY	NAC	NAC	MYB	MYB	bHLH	NAC	WRKY	WRKY	C2H2	WRKY	C2H2	bHLH	WRKY	bZIP	bZIP
	Map ID	KEGG Pathway	Pavir.6KG096000	Pavir.6NG091700	Pavir.7KG225200	Pavir.5NG281700	Pavir.2NG446500	Pavir.6KG070500	Pavir.2KG376400	Pavir.1NG039900	Pavir.5KG460200	Pavir.4NG301500	Pavir.7NG253900	Pavir.9KG339000	Pavir.9NG081800	Pavir.4NG268500	Pavir.6KG060000	Pavir.3KG211000	Pavir.7KG168900	Pavir.3KG210300	Pavir.3KG465900	Pavir.1NG521800	Pavir.2NG467400	Pavir.8KG054000	Pavir.1NG340000	Pavir.8KG180500	Pavir.J467400	Pavir.2KG048300	Pavir.5KG760600	Pavir.2NG633500	Pavir.9NG600600	Pavir.9KG092600	Pavir.3KG204200	Pavir.5NG041300	Pavir.6NG334600	Pavir.3KG002200	Pavir.8KG389700	Pavir.5KG198600	Pavir.5NG151800	Pavir.8NG018500	Pavir.8KG145400	Pavir.8NG230700	Pavir.9KG373300	Pavir.5NG054300	Pavir.9NG043500	Pavir.9NG627700	Pavir.2KG586900	Pavir.6KG215500	Pavir.6NG226500
Pathways in Figure 3	map03010	Ribosome	1	0	0	0	0	0	0	0	0	0	0	0	0	0	0	0	0	0	1	1	1	1	1	1	1	1	0	2	0	0	0	1	1	4	15	13	36	34	2	2	2	1	0	0	2	1	0
	map04141	Protein processing in endoplasmic reticulum	0	0	1	1	1	1	1	1	0	0	1	1	2	2	1	0	0	0	11	5	6	4	5	1	2	1	7	11	8	1	7	8	8	13	13	15	14	11	0	0	0	0	1	3	0	0	0
	map01230	Biosynthesis of amino acids	2	2	5	4	4	3	4	4	5	6	4	5	3	3	1	6	6	6	2	4	2	4	2	5	3	5	9	14	15	12	9	13	13	12	14	10	9	12	0	1	1	0	0	3	2	2	3
	map00904	Diterpenoid biosynthesis	0	0	0	0	0	0	0	0	0	0	0	0	0	0	0	0	0	0	0	0	0	0	0	0	0	0	0	0	0	0	0	1	1	0	0	0	0	0	2	1	1	1	0	5	11	8	16
	map00190	Oxidative phosphorylation	3	3	0	0	0	0	0	1	0	0	0	0	0	0	0	1	2	5	0	0	0	0	0	0	0	0	2	2	2	2	3	4	6	3	2	2	1	5	0	0	0	1	0	2	0	0	0
	map03050	Proteasome	0	0	0	0	0	0	0	0	0	0	0	0	0	0	0	0	0	0	1	0	1	0	0	0	0	0	1	9	3	6	9	1	1	5	6	6	2	7	0	0	0	0	0	0	0	0	0
	map00564	Glycerophospholipid metabolism	1	1	0	0	0	0	0	0	0	0	0	0	0	0	0	0	1	1	1	1	0	1	0	2	1	1	0	0	1	2	0	0	0	0	0	1	0	1	1	0	0	0	1	5	2	4	5
	map00941	Flavonoid biosynthesis	2	2	0	0	0	1	0	0	0	0	0	0	0	0	0	1	1	2	1	6	4	2	4	3	3	5	1	4	6	4	3	6	5	3	6	4	2	4	1	1	0	0	0	1	2	1	3
	map00480	Glutathione metabolism	0	0	0	0	0	0	0	0	0	0	0	0	0	0	0	0	0	0	6	9	9	5	7	5	5	5	7	5	5	4	6	4	3	6	5	6	7	6	0	0	0	0	0	1	2	1	1
	map00020	Citrate cycle (TCA cycle)	1	0	0	0	0	0	0	0	0	0	0	0	0	0	0	0	1	1	3	1	2	1	1	1	2	1	7	7	9	6	7	10	8	6	10	6	8	6	0	0	0	0	0	2	0	0	0
	map00940	Phenylpropanoid biosynthesis	0	0	0	0	2	1	1	0	0	0	1	0	0	0	1	0	0	0	2	1	4	1	1	1	1	1	4	7	9	5	8	7	5	5	7	5	3	2	3	2	1	2	0	4	2	3	7
	map04626	Plant-pathogen interaction	0	0	1	0	0	0	0	1	1	1	1	1	1	1	0	0	0	0	1	3	2	3	3	5	5	3	0	4	4	3	3	7	7	2	3	2	1	2	4	4	4	6	9	3	3	4	5
	map00195	Photosynthesis	6	5	5	4	6	6	4	8	2	2	2	1	1	2	3	10	8	12	1	1	0	1	1	1	1	2	0	0	1	0	0	0	0	0	0	0	0	1	0	0	0	0	0	0	0	0	0
	map00860	Porphyrin and chlorophyll metabolism	5	4	4	3	4	3	3	5	3	4	3	4	3	3	3	4	7	4	2	1	2	2	1	0	0	0	2	0	0	1	0	1	1	0	1	1	2	0	1	1	0	0	0	1	0	1	0
	map00520	Amino sugar and nucleotide sugar metabolism	3	2	1	1	2	1	2	2	2	2	1	1	1	1	1	1	2	3	6	10	10	5	6	3	1	3	9	5	6	2	1	4	3	4	4	3	4	2	1	1	1	2	5	5	3	2	3
	map00030	Pentose phosphate pathway	2	5	4	4	2	2	2	2	4	5	4	4	3	3	2	5	5	4	6	4	4	3	4	3	1	1	8	4	4	2	3	2	3	6	5	6	7	5	0	0	0	0	0	1	0	1	1
	map04146	Peroxisome	0	0	1	1	1	1	1	1	1	1	2	1	1	1	1	1	0	0	5	2	3	1	1	1	0	0	3	4	4	4	4	2	3	9	2	6	5	7	0	0	0	0	0	1	0	0	0
	map03013	RNA transport	1	1	0	0	0	0	0	0	0	0	0	0	0	0	0	0	0	0	4	3	2	1	2	3	3	1	3	0	0	0	1	0	0	5	2	5	8	4	0	0	1	0	0	0	0	0	0
	map00071	Fatty acid degradation	0	0	0	0	0	0	0	0	0	0	0	0	0	0	0	0	0	0	3	2	1	1	1	0	0	0	2	1	2	4	1	0	0	7	0	3	3	5	0	0	0	0	0	1	0	1	1
	map01212	Fatty acid metabolism	0	0	1	1	1	1	1	1	0	0	0	1	1	1	1	0	0	0	3	2	1	2	2	1	1	1	2	1	2	3	1	1	1	6	1	3	4	6	0	0	0	0	0	1	0	0	0
Other Pathways Represented	map01200	Carbon metabolism	7	8	13	10	9	7	9	10	12	14	12	11	9	9	4	14	15	15	8	4	6	3	4	3	2	2	17	17	20	12	12	16	17	18	19	15	18	16	1	2	2	1	0	6	1	3	2
	map00710	Carbon fixation in photosynthetic organisms	9	7	16	12	11	8	11	12	15	17	13	13	11	11	5	17	18	17	0	1	2	0	1	1	0	1	2	1	1	4	1	0	1	1	0	2	1	1	1	1	1	1	0	1	0	0	0
	map00500	Starch and sucrose metabolism	2	2	1	1	1	1	2	0	3	2	1	2	2	2	2	1	2	2	4	4	3	6	5	6	6	6	2	1	3	3	2	3	3	0	2	0	0	0	0	2	1	2	0	4	3	3	3
	map00010	Glycolysis / Gluconeogenesis	2	1	7	7	5	4	5	5	6	8	6	7	6	5	3	7	7	6	2	4	1	2	2	3	1	2	5	6	4	3	4	3	5	3	3	3	3	3	2	2	1	0	0	5	5	6	5
	map00410	beta-Alanine metabolism	0	0	0	0	0	0	0	0	0	0	0	0	0	0	0	0	0	0	0	2	0	0	1	0	2	1	0	2	5	7	1	0	0	3	0	1	1	4	0	0	0	0	0	0	2	1	0
	map00280	Valine, leucine and isoleucine degradation	0	0	0	0	0	0	0	0	0	0	0	0	0	0	0	0	0	0	2	2	1	1	1	0	1	1	1	4	4	7	4	0	0	6	1	3	1	5	0	0	0	0	0	0	0	0	0
	map00240	Pyrimidine metabolism	0	0	0	0	1	0	0	0	0	0	0	0	0	0	0	0	0	0	3	2	1	0	0	0	0	0	2	3	7	5	1	4	1	3	3	3	2	6	0	0	0	0	0	1	2	2	0
	map00260	Glycine, serine and threonine metabolism	0	0	0	0	0	0	0	0	0	0	1	0	0	0	0	0	0	0	1	1	0	1	0	1	1	2	3	2	2	2	1	6	6	2	6	3	4	3	0	1	1	0	0	1	1	1	2
	map00720	Carbon fixation pathways in prokaryotes	3	3	4	3	3	3	3	3	3	3	3	3	3	3	3	3	4	4	1	1	1	1	1	1	1	1	2	5	5	6	7	4	4	5	4	4	3	5	0	0	0	0	0	0	0	0	0
	map00620	Pyruvate metabolism	3	3	4	3	3	3	3	3	3	3	3	3	3	3	3	3	4	4	1	1	1	0	0	0	1	0	3	4	5	7	4	4	4	5	3	3	3	3	1	1	2	1	0	2	1	1	1
	map00230	Purine metabolism	3	3	4	4	4	4	3	4	7	6	4	4	4	4	3	3	2	1	3	1	1	2	0	1	2	1	3	4	5	1	1	7	2	6	6	6	3	3	0	0	0	0	2	3	1	2	1
	map00770	Pantothenate and CoA biosynthesis	0	0	0	0	0	1	0	0	0	0	0	0	0	0	1	0	0	0	0	1	0	0	0	0	0	0	1	1	6	6	1	0	0	1	0	0	0	2	0	0	0	0	0	0	2	1	0
	map00945	Stilbenoid, diarylheptanoid and gingerol biosynthesis	0	0	0	0	0	0	0	0	0	0	0	0	0	0	0	0	0	0	1	0	1	0	1	0	0	0	1	4	5	3	4	4	2	3	5	3	2	1	0	0	0	0	0	0	0	0	0
	map00561	Glycerolipid metabolism	0	0	2	2	2	2	2	2	3	1	2	2	2	2	2	2	1	0	0	2	1	2	2	1	1	1	1	2	2	4	2	0	0	3	1	2	0	2	2	0	0	0	0	2	1	1	1
	map00900	Terpenoid backbone biosynthesis	2	3	4	4	3	3	4	4	5	4	4	4	4	4	3	5	6	5	0	1	0	0	0	0	0	0	0	0	1	1	1	0	0	1	0	0	0	1	0	0	0	0	0	0	1	0	4
	map00051	Fructose and mannose metabolism	2	2	5	5	4	3	4	4	5	6	5	5	4	4	3	6	5	4	0	3	2	3	2	3	1	3	2	2	3	0	3	3	3	0	2	0	0	0	0	0	0	0	0	3	1	2	2
	map00052	Galactose metabolism	1	1	0	0	0	0	0	0	1	1	0	0	0	0	0	0	1	1	0	2	1	4	1	2	1	2	0	0	0	0	2	0	0	0	0	0	0	0	1	0	0	0	0	4	4	5	3
	map04142	Lysosome	0	0	0	0	0	0	0	0	0	0	1	1	1	1	1	0	0	0	0	0	0	0	0	0	0	0	0	0	1	2	0	0	0	0	0	1	0	2	0	0	0	0	0	1	0	1	1
	map03060	Protein export	0	0	0	0	0	0	0	0	0	0	0	0	0	0	0	0	0	0	5	2	1	2	2	1	2	2	2	1	1	0	1	2	2	1	3	2	5	1	0	0	0	0	0	0	0	0	0
	map04145	Phagosome	0	0	0	0	0	0	0	0	0	0	0	0	0	0	0	0	0	0	3	1	0	0	1	0	1	1	1	3	2	1	3	1	2	2	3	5	3	4	0	0	0	0	0	0	0	0	0
	map00196	Photosynthesis - antenna proteins	1	1	3	3	3	3	3	5	1	3	3	3	3	3	3	5	5	5	0	0	0	0	0	0	0	0	0	0	0	0	0	0	0	0	0	0	0	0	0	0	0	0	0	0	0	0	0
	map00630	Glyoxylate and dicarboxylate metabolism	1	0	0	2	1	2	1	2	2	2	1	0	0	0	2	1	2	1	0	0	0	0	0	0	0	1	2	0	4	4	2	1	1	4	0	3	3	5	0	0	0	0	0	1	0	0	0
	map00592	alpha-Linolenic acid metabolism	0	0	0	0	0	0	0	0	0	0	0	0	0	0	0	0	0	0	3	2	3	3	5	0	1	0	5	1	1	2	0	0	0	4	0	3	4	4	0	0	1	0	1	2	0	2	1
	map00400	Phenylalanine, tyrosine and tryptophan biosynthesis	0	0	1	1	1	1	1	1	1	1	1	1	1	1	1	1	1	0	0	1	1	1	1	2	1	1	1	5	4	3	2	3	3	2	4	2	1	2	0	0	0	0	0	0	1	0	1
	map00640	Propanoate metabolism	0	0	1	1	1	1	1	1	0	0	1	1	1	1	1	0	0	0	0	0	0	0	0	0	0	0	0	4	5	3	5	3	3	4	3	2	1	2	0	0	0	0	0	0	0	0	0
	map00330	Arginine and proline metabolism	0	0	1	1	1	1	1	1	1	1	1	1	1	1	1	1	1	0	0	2	0	0	1	0	2	1	0	4	3	4	3	2	2	5	1	3	0	4	2	1	1	1	0	1	4	2	1
	map01210	2-Oxocarboxylic acid metabolism	0	0	2	1	2	0	2	2	2	2	2	2	2	2	0	2	2	2	0	0	0	1	0	1	1	1	3	2	5	5	3	4	1	4	3	2	3	5	0	0	0	0	0	1	0	0	0
	map04075	Plant hormone signal transduction	1	1	2	2	2	3	3	2	2	1	2	3	2	2	3	0	0	1	3	3	4	1	2	5	5	4	5	0	0	0	0	2	0	3	0	2	5	0	0	1	1	1	0	2	2	2	3
	map00970	Aminoacyl-tRNA biosynthesis	4	4	0	0	0	0	0	0	0	0	0	0	0	0	0	0	1	1	0	0	0	0	0	0	0	0	0	0	0	0	0	0	0	0	0	0	0	0	0	0	0	0	1	0	0	0	0
	map00380	Tryptophan metabolism	0	0	0	0	0	0	0	0	0	0	0	0	0	0	0	0	0	0	1	2	0	1	1	0	1	1	0	1	1	3	2	0	1	4	0	0	0	2	0	0	2	0	0	0	0	0	0
	map00510	N-Glycan biosynthesis	0	0	0	0	0	0	0	0	0	0	0	0	0	0	0	0	0	0	1	0	0	0	0	0	0	0	0	3	2	1	2	1	1	3	3	2	3	4	0	0	0	0	0	0	0	0	0
	map00590	Arachidonic acid metabolism	0	0	0	0	0	0	0	0	0	0	0	0	0	0	0	0	0	0	1	3	3	2	3	4	3	3	1	0	0	0	0	0	0	0	0	0	0	0	0	0	0	0	0	0	0	0	0
	map00310	Lysine degradation	1	1	0	0	0	0	0	0	1	1	0	0	0	0	0	0	1	1	1	1	1	0	0	0	0	0	2	0	3	2	1	2	1	4	2	0	1	1	0	0	0	0	0	1	0	0	0
	map00565	Ether lipid metabolism	0	0	0	0	0	0	0	0	0	0	0	0	0	0	0	0	0	0	0	0	0	1	0	1	1	1	0	0	0	0	0	0	0	0	0	0	0	0	0	0	0	0	0	1	0	0	1
	map00906	Carotenoid biosynthesis	2	2	1	2	1	2	1	4	1	1	1	1	1	1	2	1	1	2	0	0	0	1	0	0	0	0	1	0	0	0	0	0	0	0	0	0	0	0	1	1	1	1	1	0	0	0	0
	map00910	Nitrogen metabolism	0	0	1	2	2	4	2	4	2	2	0	1	0	0	3	3	2	1	0	1	0	0	0	1	0	1	0	0	1	1	0	0	0	1	0	0	0	0	1	0	0	0	0	1	0	1	0
	map00062	Fatty acid elongation	0	0	0	0	0	0	0	0	0	0	0	0	0	0	0	0	0	0	0	0	0	0	0	0	0	0	0	1	0	1	1	1	1	1	0	0	0	1	0	0	0	0	0	1	1	3	3
	map00650	Butanoate metabolism	0	0	1	1	1	1	1	1	0	0	1	1	1	1	1	0	0	0	0	0	0	0	0	0	0	0	0	1	2	4	2	0	0	3	0	1	1	4	0	0	0	0	0	0	0	0	0
	map00040	Pentose and glucuronate interconversions	3	2	0	0	0	0	0	0	1	1	0	0	0	0	0	0	3	2	0	4	3	2	1	1	2	2	0	1	1	0	1	0	1	0	0	0	0	0	0	0	0	0	0	0	0	2	1
	map00360	Phenylalanine metabolism	0	0	1	1	1	1	1	1	1	1	1	1	1	1	1	1	1	0	1	1	1	0	0	0	0	0	1	3	3	2	2	3	2	4	4	3	2	1	0	0	2	0	0	1	0	1	1
	map00053	Ascorbate and aldarate metabolism	1	0	1	1	1	1	1	1	1	1	1	1	1	1	1	1	2	1	1	4	3	2	3	1	1	1	2	0	1	1	1	1	0	2	1	1	1	0	2	1	1	1	1	1	1	2	1
	map00350	Tyrosine metabolism	0	0	1	1	1	1	1	1	1	1	1	1	1	1	1	1	1	0	1	3	0	1	2	0	2	2	1	2	1	4	2	0	1	2	1	1	0	2	0	0	2	0	0	1	0	1	1
	map00250	Alanine, aspartate and glutamate metabolism	0	0	3	2	3	1	3	3	3	3	4	3	3	3	1	3	3	2	0	1	1	0	0	0	0	0	1	1	2	4	1	0	0	2	0	1	1	2	0	0	0	0	0	2	0	1	0
	map01040	Biosynthesis of unsaturated fatty acids	0	0	1	1	1	1	1	1	0	0	0	1	1	1	1	0	0	0	2	1	1	1	1	0	0	0	2	2	1	3	1	2	2	4	1	3	2	4	0	0	0	0	0	2	1	3	3
	map04016	MAPK signaling pathway - plant	0	0	0	0	0	0	0	0	0	0	0	0	0	0	0	0	0	0	2	4	3	1	2	2	3	1	3	3	2	1	2	2	2	4	2	3	4	3	2	2	2	2	4	0	1	0	1
	map03040	Spliceosome	1	1	0	0	1	1	1	0	0	0	0	0	0	0	1	0	0	0	3	2	1	0	0	0	3	2	0	0	0	0	0	0	0	0	0	0	0	0	0	0	0	0	1	0	0	0	0
	map00430	Taurine and hypotaurine metabolism	0	0	0	0	0	0	0	0	0	0	0	0	0	0	0	0	0	0	0	0	0	0	1	1	1	1	0	1	0	1	0	0	0	1	0	1	1	2	0	0	0	0	0	0	0	0	0
	map00920	Sulfur metabolism	0	0	0	1	0	1	0	0	0	0	0	0	0	0	0	1	0	0	1	2	0	1	0	1	3	3	1	0	0	0	0	1	0	0	1	1	0	0	1	1	1	0	0	1	1	1	0
	map00511	Other glycan degradation	0	0	0	0	0	0	0	0	0	0	0	0	0	0	0	0	0	0	2	1	3	1	0	0	0	0	3	1	1	1	2	1	1	2	2	1	2	1	0	0	0	0	0	0	0	0	0
	map00532	Glycosaminoglycan biosynthesis - chondroitin sulfate / dermatan sulfate	0	0	0	0	0	0	0	0	0	0	1	0	1	1	0	0	0	0	0	0	1	0	0	0	0	0	0	0	0	0	0	0	0	0	0	0	0	0	0	0	0	0	0	2	1	2	2
	map00534	Glycosaminoglycan biosynthesis - heparan sulfate / heparin	0	0	0	0	0	0	0	0	0	0	1	0	1	1	0	0	0	0	0	0	1	0	0	0	0	0	0	0	0	0	0	0	0	0	0	0	0	0	0	0	0	0	0	2	1	2	2
	map03018	RNA degradation	1	1	0	0	0	0	0	0	0	1	1	0	0	0	0	0	0	1	0	0	0	1	0	2	1	0	0	3	0	0	1	0	2	0	0	0	0	1	0	0	0	0	1	1	0	1	1
	map00909	Sesquiterpenoid and triterpenoid biosynthesis	0	0	0	0	0	0	0	0	0	0	0	0	0	0	0	0	0	0	0	0	0	0	0	0	0	0	1	2	1	0	1	2	3	0	2	0	1	0	0	1	1	1	1	1	0	0	0
	map00943	Isoflavonoid biosynthesis	0	0	0	0	0	0	0	0	0	0	0	0	0	0	0	0	0	0	0	0	0	0	0	0	0	0	0	2	2	1	3	3	2	1	3	1	0	0	0	0	0	0	0	1	0	1	0
	map00950	Isoquinoline alkaloid biosynthesis	0	0	1	2	1	1	1	1	1	1	1	1	1	1	1	1	1	0	0	0	0	0	1	0	0	0	0	0	0	0	0	0	0	0	0	0	0	0	0	0	3	0	0	3	1	2	0
	map04210	Apoptosis	0	0	0	0	1	0	1	0	0	0	1	0	1	0	0	0	0	0	0	1	0	0	0	0	0	0	1	1	2	0	0	3	2	0	2	1	0	0	0	0	0	0	0	0	0	1	0
	map00660	C5-Branched dibasic acid metabolism	0	0	0	0	0	0	0	0	0	0	0	0	0	0	0	0	0	0	0	0	0	0	0	0	0	0	0	3	3	1	3	3	3	2	3	2	1	1	0	0	0	0	0	0	0	0	0
	map00600	Sphingolipid metabolism	1	1	0	0	0	0	0	0	0	0	0	0	0	0	0	0	0	0	1	2	3	1	1	1	0	0	1	0	0	0	0	0	0	1	0	0	1	0	1	0	0	0	1	1	1	0	2
	map00908	Zeatin biosynthesis	0	0	0	0	0	0	0	0	0	0	0	0	0	0	0	0	0	0	0	0	0	0	0	0	0	0	0	0	0	0	0	2	1	0	0	0	0	0	0	0	0	0	0	2	1	2	1
	map00130	Ubiquinone and other terpenoid-quinone biosynthesis	2	2	0	0	0	0	0	0	0	0	0	0	0	0	0	0	0	1	1	0	1	0	0	0	0	0	1	2	3	1	0	2	1	2	2	3	1	1	0	0	0	0	0	1	0	0	0
	map00760	Nicotinate and nicotinamide metabolism	0	0	0	0	1	0	0	0	0	0	0	0	0	0	0	0	0	0	1	1	0	1	1	0	1	1	0	2	1	2	0	2	2	1	1	1	0	2	0	0	0	0	2	2	1	1	0
	map00514	Other types of O-glycan biosynthesis	0	0	0	0	0	0	0	0	0	0	0	0	0	0	0	0	0	0	0	0	0	0	0	0	0	0	0	3	2	1	1	2	2	0	2	0	0	1	2	2	2	2	0	0	0	0	1
	map00513	Various types of N-glycan biosynthesis	0	0	0	0	0	0	0	0	0	0	0	0	0	0	0	0	0	0	1	0	0	0	0	0	0	0	0	3	2	0	1	1	1	3	3	2	3	3	0	0	0	0	0	2	1	2	2
	map00730	Thiamine metabolism	1	1	1	1	1	1	1	3	2	2	1	0	0	0	0	1	2	1	1	0	0	0	0	0	0	0	0	1	0	1	0	1	0	1	2	2	1	0	0	0	0	0	0	1	0	0	1
	map04070	Phosphatidylinositol signaling system	0	0	0	0	0	1	0	0	0	0	0	0	0	0	1	0	0	0	0	1	1	0	0	1	0	0	0	3	2	1	2	1	2	2	2	2	1	2	1	0	0	0	0	0	1	0	0
	map00944	Flavone and flavonol biosynthesis	2	2	0	0	0	1	0	0	0	0	0	0	0	0	0	1	2	2	0	0	0	0	0	0	0	0	0	2	1	2	1	2	1	1	2	1	0	1	1	1	1	1	0	0	0	0	0
	map00220	Arginine biosynthesis	0	0	3	2	3	1	3	3	3	3	3	3	3	3	1	3	3	2	0	0	0	0	0	0	0	0	0	2	2	3	2	2	0	3	1	2	0	3	0	0	0	0	0	1	0	1	0
	map00270	Cysteine and methionine metabolism	1	0	1	2	1	2	1	1	1	1	2	1	1	1	1	2	2	1	1	3	1	2	1	2	3	3	2	3	3	3	2	2	0	2	2	3	3	3	0	0	0	0	0	1	0	0	0
	map00340	Histidine metabolism	0	0	0	0	0	0	0	0	0	0	0	0	0	0	0	0	0	0	0	1	0	0	0	0	0	0	0	0	0	1	0	0	0	1	0	0	0	0	0	0	2	0	0	0	0	0	0
	map00965	Betalain biosynthesis	0	0	0	0	0	0	0	0	0	0	0	0	0	0	0	0	0	0	0	1	0	0	1	0	1	1	0	0	0	0	0	0	0	0	0	0	0	0	0	0	2	0	0	0	0	0	0
	map00100	Steroid biosynthesis	0	0	0	0	0	0	0	0	0	0	0	0	0	0	0	0	0	0	0	0	0	0	0	0	1	0	0	0	0	0	0	0	0	0	0	0	0	0	0	0	0	0	0	0	0	0	0
	map03008	Ribosome biogenesis in eukaryotes	1	1	0	0	0	0	0	0	0	0	0	0	0	0	0	0	0	0	0	1	1	0	1	1	2	1	0	0	0	0	0	0	0	0	0	0	0	0	0	0	1	0	0	0	0	0	0
	map00562	Inositol phosphate metabolism	0	0	0	0	0	1	0	0	0	0	0	0	0	0	1	0	0	0	0	0	0	0	0	1	0	0	0	0	0	0	0	0	0	0	0	0	0	0	0	0	0	0	0	0	0	0	0
	map00290	Valine, leucine and isoleucine biosynthesis	0	0	0	0	0	0	0	0	0	0	0	0	0	0	0	0	0	0	0	0	0	0	0	0	0	0	0	1	2	2	1	0	0	1	0	0	0	1	0	0	0	0	0	0	0	0	0
	map00966	Glucosinolate biosynthesis	0	0	0	0	0	0	0	0	0	0	0	0	0	0	0	0	0	0	0	0	0	0	0	0	0	0	0	1	2	2	1	0	0	1	0	0	0	1	0	0	0	0	0	0	0	0	0
	map03440	Homologous recombination	2	2	0	0	0	0	0	0	0	0	0	0	0	0	0	1	1	1	0	0	0	0	0	0	0	0	0	1	0	0	0	1	1	0	1	0	0	0	0	0	0	0	0	0	0	0	0
	map04140	Autophagy	0	0	1	1	1	2	1	1	1	1	1	1	1	1	1	1	1	0	1	0	0	0	0	0	0	0	0	0	0	1	0	0	0	0	0	0	0	0	0	0	0	0	0	0	0	0	0
	map00073	Cutin, suberine and wax biosynthesis	0	0	0	0	0	0	0	0	0	0	0	0	0	0	0	0	0	0	0	0	0	0	0	0	0	0	0	2	2	2	1	0	0	2	1	2	0	2	0	0	0	0	0	0	0	0	0
	map00750	Vitamin B6 metabolism	0	0	0	0	0	0	0	0	0	0	1	0	0	0	0	0	0	0	1	1	0	1	1	0	1	1	0	0	0	1	0	2	2	0	2	0	1	0	0	0	0	0	0	0	0	0	0
	map04010	MAPK signaling pathway	0	0	0	0	1	0	1	0	0	0	1	0	1	0	0	0	0	0	0	1	0	0	0	0	0	0	0	1	2	0	0	2	2	0	1	0	0	0	0	0	0	0	1	0	0	1	0
	map00061	Fatty acid biosynthesis	0	0	1	1	1	1	1	1	0	0	0	1	1	1	1	0	0	0	1	1	0	1	1	1	1	1	1	0	0	0	0	1	1	1	1	0	2	0	0	0	0	0	0	1	0	0	0
	map04120	Ubiquitin mediated proteolysis	1	1	0	0	0	0	0	0	2	0	1	0	0	0	0	0	0	1	1	0	0	1	1	1	0	0	0	1	1	1	0	1	1	0	1	0	1	0	0	0	0	0	0	0	0	0	0
	map00460	Cyanoamino acid metabolism	0	0	0	0	1	1	0	0	0	0	0	0	0	0	1	0	0	0	1	1	2	1	1	1	1	2	1	0	2	1	2	2	2	0	1	0	0	0	0	0	0	0	0	2	0	1	1
	map04071	Sphingolipid signaling pathway	1	1	1	1	2	1	2	1	1	0	2	1	2	1	1	0	0	0	0	1	0	2	0	1	1	1	0	1	2	0	0	2	2	1	1	0	0	0	0	0	0	0	0	0	0	1	0
	map00471	D-Glutamine and D-glutamate metabolism	0	0	0	0	0	0	0	0	0	0	0	0	0	0	0	0	0	0	0	0	0	0	0	0	0	0	0	0	1	1	0	0	0	1	0	0	0	0	0	0	0	0	0	1	0	1	0
	map04122	Sulfur relay system	0	0	0	0	0	0	0	0	0	0	0	0	0	0	0	0	0	0	1	1	1	1	0	1	0	0	0	0	0	0	0	0	0	0	0	0	0	0	0	0	0	0	0	0	0	0	0
	map04215	Apoptosis - multiple species	0	0	0	0	0	0	0	0	0	0	0	0	0	0	0	0	0	0	0	0	0	0	0	0	0	0	1	0	0	0	0	1	0	0	1	1	0	0	0	0	0	0	0	0	0	0	0
	map00072	Synthesis and degradation of ketone bodies	0	0	0	0	0	0	0	0	0	0	0	0	0	0	0	0	0	0	0	0	0	0	0	0	0	0	0	0	1	1	1	0	0	1	0	0	0	1	0	0	0	0	0	0	0	0	0
	map00140	Steroid hormone biosynthesis	1	0	0	0	0	0	0	0	0	0	0	0	0	0	0	0	1	0	0	0	0	0	0	0	0	0	1	0	0	0	0	1	0	0	0	0	0	0	0	0	0	0	0	0	0	1	0
	map00531	Glycosaminoglycan degradation	1	1	0	0	0	0	0	0	0	0	0	0	0	0	0	0	1	1	0	0	0	1	0	0	0	0	0	0	0	0	0	0	0	0	0	0	0	0	0	0	0	0	0	0	0	0	0
	map03030	DNA replication	0	0	0	0	0	0	0	0	0	0	0	0	0	0	0	0	0	0	0	0	0	0	0	0	0	0	0	1	0	0	0	1	1	0	1	0	0	0	0	0	0	0	0	0	0	0	0
	map03420	Nucleotide excision repair	0	0	0	0	0	0	0	0	0	0	0	0	0	0	0	0	0	0	0	0	0	0	0	0	0	0	0	1	0	0	0	1	1	0	1	0	0	0	0	0	0	0	0	0	0	0	0
	map03430	Mismatch repair	0	0	0	0	0	0	0	0	0	0	0	0	0	0	0	0	0	0	0	0	0	0	0	0	0	0	0	1	0	0	0	1	1	0	1	0	0	0	0	0	0	0	0	0	0	0	0
	map00905	Brassinosteroid biosynthesis	0	0	0	0	0	0	0	0	0	0	0	0	0	0	0	0	0	0	1	0	0	1	1	1	1	1	1	0	0	0	0	0	0	0	0	0	1	0	0	0	0	0	0	0	0	0	0
	map00300	Lysine biosynthesis	1	1	0	0	0	0	0	0	0	0	0	0	0	0	0	0	1	1	0	0	0	1	0	1	1	1	0	0	0	1	0	0	0	1	0	0	0	0	0	0	0	0	0	0	0	0	0
	map00670	One carbon pool by folate	0	0	0	0	0	0	0	0	0	0	0	0	0	0	0	0	0	0	0	0	0	0	0	0	0	1	0	0	0	0	0	1	1	0	0	0	0	0	0	0	0	0	0	0	0	0	0
	map00790	Folate biosynthesis	0	1	0	0	0	0	0	0	0	0	0	0	0	0	0	0	0	0	1	1	1	1	0	1	1	0	0	0	0	0	0	0	0	0	0	0	0	0	0	0	0	0	0	0	0	0	0
	map00942	Anthocyanin biosynthesis	0	0	0	0	0	0	0	0	0	0	0	0	1	0	0	0	0	0	0	0	0	0	0	0	0	0	0	1	1	1	1	0	1	1	1	1	0	1	0	0	0	0	0	0	0	0	0
	map00780	Biotin metabolism	0	0	0	0	0	0	0	0	0	0	0	0	0	0	0	0	0	0	0	1	0	1	1	1	1	1	1	0	0	0	0	1	1	0	1	0	0	0	0	0	0	0	0	1	0	0	0
	map00960	Tropane, piperidine and pyridine alkaloid biosynthesis	0	0	1	1	1	1	1	1	1	1	1	1	1	1	1	1	1	0	0	0	0	0	0	0	0	0	0	0	0	0	0	0	0	0	0	0	0	0	0	0	0	0	0	0	0	0	0
	map00902	Monoterpenoid biosynthesis	0	0	0	0	0	0	0	0	0	0	0	0	0	0	0	0	0	0	0	1	0	1	1	1	1	1	1	1	1	1	0	1	0	0	1	0	0	0	0	0	0	0	0	0	1	0	0
	map01220	Degradation of aromatic compounds	0	0	0	0	0	0	0	0	0	0	0	0	0	0	0	0	0	0	1	0	1	0	0	0	0	0	1	1	1	0	0	1	0	1	1	1	1	0	0	0	0	0	0	0	0	0	0
	map03015	mRNA surveillance pathway	0	0	1	1	1	1	1	1	1	0	1	1	1	1	1	0	0	0	1	1	1	1	0	1	1	0	1	1	0	0	1	0	0	0	0	0	0	0	0	0	0	0	0	0	0	0	0
[truncated: 20 more columns]

## Sheet: Figure5
Figure 5. Expression heat maps of genes required for biosynthesis of select defense-related compounds.
Panel A
	ALD1	Pavir.9KG641000
		Pavir.9NG661700
	ALDH	Pavir.2NG340400
		Pavir.J410000
	LKR/SDH	Pavir.2KG255100
		Pavir.1NG520900
	SOx	Pavir.2NG408100
	PvHCT1a	Pavir.7NG256600
		Pavir.7KG228500
	PvHCT2a	Pavir.1KG378900
		Pavir.1NG344500
	PvHCT-Like1	Pavir.J386100
		Pavir.J377900
		Pavir.8NG200300
		Pavir.2KG338700
Panel B	Shikimate
	DHS: 3-deoxy-7-phosphoheptulonate synthase	Pavir.2NG594600
		Pavir.9NG544300
	MEE32: 3-dehydroquinate dehydratase / shikimate dehydrogenase	Pavir.5KG233300
		Pavir.5NG353400
	SK: shikimate kinase	Pavir.4NG079500
		Pavir.7NG383700
	PSCT: 3-phosphoshikimate 1-carboxyvinyltransferase	Pavir.4NG036000
		Pavir.4KG016900
	CS: chorismate synthase	Pavir.9NG672400
		Pavir.9KG517800
	AS: anthranilate synthase	Pavir.9NG664300
		Pavir.7NG248300
		Pavir.7KG192500
	CM: chorismate mutase	Pavir.5NG511100
		Pavir.1KG086400
	TrpS: tryptophan synthase	Pavir.2NG061900
		Pavir.2KG088000
	Ar/PrD: arogenate dehydratase/prephenate dehydratase	Pavir.6KG349500
		Pavir.7NG214800
		Pavir.2NG611900
		Pavir.9NG688700
		Pavir.9KG348100
		Pavir.7KG262800
	ArDH: arogenate dehydrogenase	Pavir.8NG009700
		Pavir.4NG320100
Panel C	Enolase	Pavir.4NG033600
		Pavir.1KG153500
		Pavir.3NG173100
		Pavir.4KG019700
		Pavir.4NG032400
		Pavir.2KG317000
		Pavir.9NG337600
		Pavir.3KG383700

## Sheet: Figure6
Figure 6. Expression heat maps of select genes associated with biosynthesis of secondary metabolites.
Panel A
	Mono- / Sesqui- Terpene Synthases
	PvTPS106	Pavir.1NG048300
	PvTPS109	Pavir.6KG047500
	PvTPS69	Pavir.6KG122500
	PvTPS56	Pavir.9KG454600
	PvTPS10	Pavir.6KG141400
	PvTPS13	Pavir.1KG026700
	PvTPS19	Pavir.2NG123000
	PvTPS08	Pavir.3KG102800
	PvTPS14	Pavir.2KG150300
	PvTPS11	Pavir.2KG163100
	PvTPS03	Pavir.1KG250000
	PvTPS12	Pavir.9KG112900
	PvTPS15	Pavir.7NG405000
	PvTPS02	Pavir.J691000
	PvTPS06	Pavir.6NG135600
	PvTPS85	Pavir.2NG122900
	PvTPS17	Pavir.6KG066200
	PvTPS20	Pavir.6NG075700
	PvTPS42	Pavir.3NG211100
	PvTPS76	Pavir.3NG211300
	PvTPS94	Pavir.6NG192300
	Class I Diterpene Synthases
	PvKSL16	Pavir.7NG405000
	PvKSL3	Pavir.3KG458100
	PvKSL8	Pavir.3NG231500
	PvKSL7	Pavir.3NG231700
	PvKSL11	Pavir.3NG211100
	PvKSL9	Pavir.3NG220300
	PvKSL10	Pavir.3NG211300
	Class II Diterpene Synthases
	PvCPS14	Pavir.9KG170400
	PvCPS1	Pavir.1KG382200
	PvCPS2	Pavir.1KG341900
	PvCPS3	Pavir.1KG339400
	PvCPS4	Pavir.1KG298600
	PvCPS5	Pavir.1NG457000
	PvCPS7	Pavir.1NG277400
	PvCPS8	Pavir.2KG192900
	PvCPS9	Pavir.2NG156400
	PvCPS10	Pavir.2NG156300
	PvCPS11	Pavir.3KG444700
Panel B
	CHS: chalcone synthase	Pavir.8NG107400
		Pavir.8KG261900
	CHI: chalcone isomerase	Pavir.5NG328900
		Pavir.9NG037000
	F3H: naringenin 3-dioxygenase	Pavir.7NG425500
		Pavir.7NG425700
		Pavir.7KG433300
		Pavir.7KG381100
	FNS: flavonol synthase	Pavir.1NG473600
		Pavir.1NG475700
	F3'H: flavonoid 3'-monooxygenase	Pavir.9NG323500
		Pavir.9KG204500
	DFR: bifunctional dihydroflavonol 4-reductase/flavanone 4-reductase bifunctional dihydroflavonol 4-reductase/flavanone 4-reductase	Pavir.5KG450100
		Pavir.5NG271200
	LDOX: leucoanthocyanidin dioxygenase	Pavir.1KG001900
	LAR: leucoanthocyanidin reductase	Pavir.5KG149000
Panel C
	PAL	Pavir.1NG356400
		Pavir.7KG237800
		Pavir.7NG355800
		Pavir.1KG386500
		Pavir.1KG386300
		Pavir.1NG356800
		Pavir.1NG356700
	TAL	Pavir.7NG355500
	C4H	Pavir.3KG265800
	4CL	Pavir.4KG362700
		Pavir.6KG154400
		Pavir.6NG224100
	C3H	Pavir.3KG235800
	CCoAOMT	Pavir.1KG155100
		Pavir.4KG064500
	CCR	Pavir.6KG279900
		Pavir.6NG147700
	F5H	Pavir.9KG138400
		Pavir.9NG241700
	COMT	Pavir.6KG070300
		Pavir.6NG060500
	CAD	Pavir.1NG083600
		Pavir.1KG093600

## Sheet: FigureS1
Figure S1. Discriminate analysis and DEG heat map.
Gene
Pavir.J393800
Pavir.6NG211000
Pavir.J393700
Pavir.5NG614500
Pavir.6NG314700
Pavir.3KG206300
Pavir.8KG062000
Pavir.6NG131500
Pavir.5KG394900
Pavir.2NG284100
Pavir.2KG267500
Pavir.2KG267400
Pavir.5KG246300
Pavir.5KG234800
Pavir.1NG486000
Pavir.9KG047400
Pavir.6NG274300
Pavir.7KG388700
Pavir.5KG699600
Pavir.4KG014800
Pavir.7NG338700
Pavir.9NG079600
Pavir.2NG036300
Pavir.9NG685800
Pavir.8KG396300
Pavir.7KG312500
Pavir.9KG136300
Pavir.5NG503100
Pavir.2KG389000
Pavir.5KG044100
Pavir.7KG300700
Pavir.5KG097100
Pavir.7NG013200
Pavir.2KG004600
Pavir.J510600
Pavir.9NG042100
Pavir.5NG155100
Pavir.3KG279100
Pavir.2NG334600
Pavir.9NG741200
Pavir.9NG536200
Pavir.9KG389900
Pavir.5NG313000
Pavir.5KG779500
Pavir.1NG074800
Pavir.7NG336500
Pavir.7NG140700
Pavir.3NG181300
Pavir.9NG415700
Pavir.9KG653500
Pavir.J631000
Pavir.2KG265300
Pavir.5KG301700
Pavir.4NG060300
Pavir.2NG631800
Pavir.7KG350800
Pavir.2KG498400
Pavir.6KG241500
Pavir.4KG252700
Pavir.2NG545300
Pavir.9KG125300
Pavir.2KG343400
Pavir.9KG058100
Pavir.7NG370400
Pavir.7KG429600
Pavir.9NG164200
Pavir.7KG322000
Pavir.1NG486200
Pavir.9NG125900
Pavir.4NG093700
Pavir.3NG042900
Pavir.9NG100500
Pavir.5KG044700
Pavir.2NG210700
Pavir.5NG558100
Pavir.5NG363600
Pavir.9NG017300
Pavir.2KG454000
Pavir.3NG167700
Pavir.1NG197300
Pavir.J180900
Pavir.1KG500500
Pavir.9NG491100
Pavir.1KG446400
Pavir.8KG172100
Pavir.1KG441000
Pavir.5KG705400
Pavir.5KG037700
Pavir.2NG159000
Pavir.6KG291200
Pavir.1KG128400
Pavir.6KG359400
Pavir.3KG367500
Pavir.2KG305300
Pavir.9NG373400
Pavir.9NG135600
Pavir.2KG508500
Pavir.9KG241700
Pavir.1NG411200
Pavir.7NG367200
Pavir.9KG546900
Pavir.5KG468800
Pavir.6KG119800
Pavir.5KG053500
Pavir.7KG306100
Pavir.2KG498700
Pavir.5KG480600
Pavir.2NG158900
Pavir.5KG448500
Pavir.9NG077800
Pavir.1KG425100
Pavir.J425300
Pavir.5KG096400
Pavir.9NG502200
Pavir.9NG648500
Pavir.5KG630700
Pavir.5KG686300
Pavir.5KG057300
Pavir.9NG637400
Pavir.7NG103700
Pavir.3NG096900
Pavir.3KG116300
Pavir.5NG618100
Pavir.4KG097600
Pavir.4NG279100
Pavir.2KG487600
Pavir.9KG116300
Pavir.5KG580200
Pavir.9KG364500
Pavir.6KG101200
Pavir.5KG651900
Pavir.4KG355700
Pavir.2KG498300
Pavir.7NG334200
Pavir.9KG555200
Pavir.7KG377800
Pavir.5KG569200
Pavir.2NG560400
Pavir.2NG532300
Pavir.2NG048100
Pavir.2KG070700
Pavir.9NG454100
Pavir.6KG272100
Pavir.9KG454600
Pavir.8KG208000
Pavir.1NG535700
Pavir.3KG200600
Pavir.7NG392500
Pavir.1KG347500
Pavir.5KG619700
Pavir.4NG320800
Pavir.J033100
Pavir.2NG544700
Pavir.2NG594400
Pavir.2KG547700
Pavir.9KG031300
Pavir.7NG434400
Pavir.5KG693600
Pavir.2NG558900
Pavir.5KG116100
Pavir.2NG443100
Pavir.2KG510200
Pavir.9NG706600
Pavir.1KG444400
Pavir.7NG432300
Pavir.1NG331200
Pavir.7KG065100
Pavir.1KG086400
Pavir.9KG402200
Pavir.5NG553400
Pavir.4NG143200
Pavir.9KG037500
Pavir.5NG210200
Pavir.2KG325300
Pavir.2NG400700
Pavir.4NG066200
Pavir.2KG548500
Pavir.4NG339200
Pavir.2KG092600
Pavir.3KG321700
Pavir.2NG213500
Pavir.1NG518600
Pavir.J639100
Pavir.7NG382100
Pavir.5KG076800
Pavir.5KG417900
Pavir.4KG091300
Pavir.9NG802400
Pavir.5NG054100
Pavir.2NG078200
Pavir.5KG680400
Pavir.4KG329900
Pavir.J052400
Pavir.4KG142100
Pavir.6KG157300
Pavir.2NG553400
Pavir.1KG515900
Pavir.6KG077700
Pavir.2NG444700
Pavir.2NG386200
Pavir.1NG478300
Pavir.5KG391900
Pavir.4KG095900
Pavir.5NG409800
Pavir.2NG647700
Pavir.4KG190400
Pavir.4NG104200
Pavir.1KG447500
Pavir.8NG061000
Pavir.4NG126500
Pavir.J653000
Pavir.4NG067300
Pavir.4KG321600
Pavir.J675700
Pavir.9NG048200
Pavir.5KG737200
Pavir.5KG602800
Pavir.4NG272100
Pavir.4KG183200
Pavir.9NG755500
Pavir.J683700
Pavir.9KG246300
Pavir.9NG269800
Pavir.3KG433800
Pavir.1NG099900
Pavir.1KG410900
Pavir.5NG426200
Pavir.5KG623900
Pavir.6NG274500
Pavir.4KG321100
Pavir.9KG268200
Pavir.3KG358800
Pavir.6NG276500
Pavir.3KG214800
Pavir.3KG302300
Pavir.2NG525400
Pavir.2NG445400
Pavir.J644600
Pavir.J474900
Pavir.2NG095200
Pavir.J683800
Pavir.4KG314200
Pavir.3KG207400
Pavir.2NG318500
Pavir.9KG501100
Pavir.9KG268400
Pavir.2KG175400
Pavir.9NG071400
Pavir.5NG539500
Pavir.5NG268800
Pavir.4KG283000
Pavir.5NG564200
Pavir.3KG505400
Pavir.5KG669900
Pavir.1NG423800
Pavir.J104900
Pavir.7KG185900
Pavir.5KG623000
Pavir.3KG183900
Pavir.2KG360200
Pavir.5NG601600
Pavir.1KG316900
Pavir.J577900
Pavir.7KG157900
Pavir.5NG585800
Pavir.5KG116200
Pavir.3KG159200
Pavir.9NG017600
Pavir.2NG447500
Pavir.6KG127100
Pavir.1NG065900
Pavir.6KG321000
Pavir.7KG275700
Pavir.5KG268200
Pavir.2NG438000
Pavir.2KG299900
Pavir.9KG130400
Pavir.3NG229700
Pavir.3KG180900
Pavir.1NG027600
Pavir.9KG426100
Pavir.7NG216900
Pavir.4NG015700
Pavir.2KG540400
Pavir.4KG099000
Pavir.1NG221800
Pavir.3KG125400
Pavir.7KG268000
Pavir.2KG154900
Pavir.1KG534300
Pavir.1KG290000
Pavir.9NG286700
Pavir.7NG350500
Pavir.7KG319300
Pavir.5NG512700
Pavir.5NG313500
Pavir.9NG198800
Pavir.5NG389200
Pavir.2NG517200
Pavir.7NG218800
Pavir.1NG449700
Pavir.J465100
Pavir.9NG403500
Pavir.J087200
Pavir.4NG143400
Pavir.7NG398100
Pavir.2KG519800
Pavir.5NG234500
Pavir.1KG534900
Pavir.1KG525800
Pavir.3KG322900
Pavir.2KG207400
Pavir.9KG432300
Pavir.1KG138800
Pavir.5KG706500
Pavir.4NG339300
Pavir.J562900
Pavir.9KG330000
Pavir.2NG153600
Pavir.2NG060400
Pavir.9KG117600
Pavir.8KG133700
Pavir.2NG131200
Pavir.7KG335900
Pavir.9NG058700
Pavir.2NG076300
Pavir.6NG100800
Pavir.3KG139700
Pavir.9KG567300
Pavir.9KG329600
Pavir.8NG089800
Pavir.3KG276500
Pavir.9NG475200
Pavir.9KG329800
Pavir.9NG475500
Pavir.5NG032100
Pavir.7KG117200
Pavir.2NG009600
Pavir.8NG145100
Pavir.6KG089400
Pavir.3NG186300
Pavir.9NG268300
Pavir.J191700
Pavir.2NG564300
Pavir.7NG210700
Pavir.7KG413400
Pavir.6NG134200
Pavir.1KG366900
Pavir.6KG173900
Pavir.6KG298100
Pavir.5NG611700
Pavir.8NG089900
Pavir.3KG285400
Pavir.7NG429000
Pavir.6NG194600
Pavir.2NG374900
Pavir.9NG370100
Pavir.5NG503400
Pavir.9NG673000
Pavir.5KG609400
Pavir.4KG114600
Pavir.9NG397600
Pavir.9KG392800
Pavir.9NG820100
Pavir.5KG757800
Pavir.9NG820200
Pavir.2NG392500
Pavir.2NG060200
Pavir.J033800
Pavir.8NG246000
Pavir.2NG613900
Pavir.9NG255400
Pavir.4NG217400
Pavir.5NG565300
Pavir.2NG544900
Pavir.J502900
Pavir.1KG233300
Pavir.9KG034500
Pavir.8KG031600
Pavir.4NG199700
Pavir.3NG244900
Pavir.9KG563400
Pavir.6KG354800
Pavir.4NG280900
Pavir.2NG457300
Pavir.9NG811300
Pavir.9KG105300
Pavir.9NG361100
Pavir.7NG201800
Pavir.6KG282100
Pavir.1KG107300
Pavir.5KG029100
Pavir.1KG106800
Pavir.6NG329100
Pavir.7KG363000
Pavir.5NG058500
Pavir.7KG328600
Pavir.2KG542600
Pavir.J510000
Pavir.9NG449400
Pavir.5KG209100
Pavir.5KG698200
Pavir.6KG296000
Pavir.1NG095700
Pavir.1KG370100
Pavir.1KG182400
Pavir.1KG080800
Pavir.6KG262600
Pavir.J683900
Pavir.3KG328100
Pavir.9NG561700
Pavir.9KG076400
Pavir.5KG668700
Pavir.4KG273300
Pavir.9KG550600
Pavir.2NG534700
Pavir.9KG642600
Pavir.5NG406900
Pavir.5KG473200
Pavir.7KG146900
Pavir.6KG395100
Pavir.2KG300200
Pavir.1KG342200
Pavir.2NG533000
Pavir.2NG532900
Pavir.2KG488200
Pavir.3KG451100
Pavir.2KG275400
Pavir.9NG763700
Pavir.4KG069300
Pavir.1NG419300
Pavir.5KG761000
Pavir.2KG329800
Pavir.5NG167800
Pavir.1NG387800
Pavir.9NG146500
Pavir.4KG363900
Pavir.9NG598700
Pavir.1NG338400
Pavir.9NG348000
Pavir.9KG493400
Pavir.5NG170000
Pavir.1NG111900
Pavir.1KG370000
Pavir.5KG328800
Pavir.6KG309000
Pavir.7KG292400
Pavir.1NG493800
Pavir.1NG384400
Pavir.1KG430100
Pavir.2KG575700
Pavir.6KG077800
Pavir.2NG308500
Pavir.1KG031400
Pavir.J156700
Pavir.3KG463600
Pavir.5KG651100
Pavir.2NG466000
Pavir.9NG799200
Pavir.9NG195400
Pavir.5KG602900
Pavir.2KG209700
Pavir.6NG235000
Pavir.1NG408700
Pavir.9KG092000
Pavir.9KG347700
Pavir.3KG036700
Pavir.6NG242200
Pavir.4KG395900
Pavir.9NG280100
Pavir.9NG461000
Pavir.9KG426300
Pavir.2NG348100
Pavir.9KG509800
Pavir.4KG015200
Pavir.3NG278200
Pavir.5NG291000
Pavir.2NG468500
Pavir.9NG371700
Pavir.6NG268500
Pavir.9KG613400
Pavir.1NG192200
Pavir.9KG311300
Pavir.8NG037300
Pavir.2NG248000
Pavir.5KG607900
Pavir.9KG512400
Pavir.2KG429000
Pavir.5KG677300
Pavir.5KG667800
Pavir.J149200
Pavir.2KG213200
Pavir.8KG281000
Pavir.4NG246100
Pavir.3NG245200
Pavir.J310300
Pavir.2KG003200
Pavir.5KG546400
Pavir.J428000
Pavir.2NG552000
Pavir.5KG342900
Pavir.2KG359100
Pavir.2KG345100
Pavir.J490600
Pavir.6KG109500
Pavir.3KG032900
Pavir.1NG036600
Pavir.5NG098400
Pavir.9KG470200
Pavir.1NG216300
Pavir.1NG070700
Pavir.3KG510400
Pavir.2KG117400
Pavir.5KG380900
Pavir.1KG456900
Pavir.5NG333600
Pavir.4NG307300
Pavir.9NG145200
Pavir.5NG041600
Pavir.4KG333800
Pavir.7NG062700
Pavir.5NG389000
Pavir.7NG374100
Pavir.9KG500100
Pavir.2NG454500
Pavir.5NG443900
Pavir.7NG215200
Pavir.1KG432300
Pavir.7KG331300
Pavir.5KG178400
Pavir.2NG034200
Pavir.1KG410200
Pavir.9KG298100
Pavir.9KG418400
Pavir.8NG204800
Pavir.7KG277400
Pavir.9NG394200
Pavir.6KG215700
Pavir.1NG321500
Pavir.7KG150500
Pavir.1NG321400
Pavir.4KG067600
Pavir.3KG294500
Pavir.J671000
Pavir.J106000
Pavir.1KG384700
Pavir.9NG146800
Pavir.6KG361000
Pavir.6KG231400
Pavir.4KG036500
Pavir.5NG205300
Pavir.4KG218500
Pavir.9KG092900
Pavir.5KG043800
Pavir.4KG362100
Pavir.1KG350200
Pavir.9KG369200
Pavir.9KG093000
Pavir.9KG555500
Pavir.5KG752500
Pavir.9NG683200
Pavir.4NG127600
Pavir.J107600
Pavir.9KG471100
Pavir.9KG540200
Pavir.8KG083200
Pavir.2NG465900
Pavir.7NG087100
Pavir.1KG320900
Pavir.5NG429100
Pavir.9KG521400
Pavir.5KG318200
Pavir.9KG333700
Pavir.3KG181600
Pavir.J077200
Pavir.7NG123100
Pavir.9KG461400
Pavir.9KG268300
Pavir.5KG323800
Pavir.9KG532700
Pavir.3KG469300
Pavir.9KG651700
Pavir.8NG031500
Pavir.2NG617100
Pavir.5KG713500
Pavir.3KG469200
Pavir.2KG562100
Pavir.5KG022200
Pavir.2NG205700
Pavir.2KG144900
Pavir.2NG330800
Pavir.9NG344200
Pavir.1NG359200
Pavir.6NG102500
Pavir.5KG036500
Pavir.J422100
Pavir.6NG254500
Pavir.5KG146500
Pavir.2NG248100
Pavir.9KG476500
Pavir.2KG085600
Pavir.2KG085400
Pavir.7NG323900
Pavir.5NG169900
Pavir.J417000
Pavir.5KG170000
Pavir.7NG041200
Pavir.7KG065200
Pavir.5NG044300
Pavir.5KG114100
Pavir.6KG149400
Pavir.3KG221100
Pavir.3KG020400
Pavir.5NG546100
Pavir.5NG072200
Pavir.2KG061600
Pavir.9NG315300
Pavir.9NG272500
Pavir.J551700
Pavir.9NG852100
Pavir.4NG101500
Pavir.4NG009700
Pavir.9NG270900
Pavir.5NG347100
Pavir.5KG673700
Pavir.5KG210200
Pavir.3KG296100
Pavir.9NG039000
Pavir.4NG111700
Pavir.5KG519300
Pavir.3KG284800
Pavir.3KG223500
Pavir.2NG047300
Pavir.2KG588400
Pavir.5KG322500
Pavir.9NG150000
Pavir.2NG412200
Pavir.5KG009800
Pavir.7KG253300
Pavir.1NG261400
Pavir.9KG389700
Pavir.J069000
Pavir.5KG291600
Pavir.2NG277600
Pavir.5KG613600
Pavir.7KG368200
Pavir.2NG431200
Pavir.9NG386100
Pavir.5KG271000
Pavir.2NG062900
Pavir.9KG510000
Pavir.7NG259100
Pavir.4NG270800
Pavir.1NG095100
Pavir.8KG210100
Pavir.5NG546000
Pavir.9NG556500
Pavir.7NG392300
Pavir.3NG044300
Pavir.9NG406700
Pavir.9NG213300
Pavir.8KG188100
Pavir.9NG578000
Pavir.1KG366200
Pavir.8NG094900
Pavir.8NG056600
Pavir.3KG360600
Pavir.8KG065500
Pavir.4NG013700
Pavir.5NG067800
Pavir.3NG136600
Pavir.8NG091000
Pavir.5NG343200
Pavir.3NG213400
Pavir.7KG296600
Pavir.3KG264600
Pavir.5KG069300
Pavir.3KG308800
Pavir.5NG606400
Pavir.2NG139000
Pavir.2KG155400
Pavir.1NG263300
Pavir.7KG176900
Pavir.3NG016500
Pavir.1KG325100
Pavir.9KG407900
Pavir.5KG385000
Pavir.5KG384800
Pavir.9NG406600
Pavir.3KG028100
Pavir.1KG157600
Pavir.7NG435700
Pavir.5KG139700
Pavir.J465800
Pavir.9KG183100
Pavir.6KG305700
Pavir.9NG038000
Pavir.5KG526100
Pavir.J323600
Pavir.6KG363800
Pavir.6KG288300
Pavir.1KG539800
Pavir.5NG340000
Pavir.9KG115300
Pavir.4KG080500
Pavir.9KG503500
Pavir.8NG142000
Pavir.3KG480900
Pavir.5NG060500
Pavir.9KG377800
Pavir.5NG057100
Pavir.J534100
Pavir.J403500
Pavir.3KG246200
Pavir.5KG609600
Pavir.4KG354500
Pavir.7NG152300
Pavir.2KG137600
Pavir.9NG121300
Pavir.1NG489100
Pavir.8KG124900
Pavir.6KG408700
Pavir.9NG149600
Pavir.1NG552400
Pavir.2KG556600
Pavir.1KG153500
Pavir.1KG523000
Pavir.1KG153400
Pavir.9NG135300
Pavir.2NG593800
Pavir.2NG621300
Pavir.1NG512700
Pavir.9NG432200
Pavir.9KG136700
Pavir.1KG519300
Pavir.9KG544000
Pavir.1KG511500
Pavir.9KG633800
Pavir.5KG320600
Pavir.3KG234500
Pavir.3KG039300
Pavir.2KG467700
Pavir.9KG511700
Pavir.5KG775200
Pavir.1NG499000
Pavir.1NG060600
Pavir.9NG850100
Pavir.4NG171800
Pavir.1KG319900
Pavir.1NG425000
Pavir.1KG087300
Pavir.7NG092400
Pavir.8KG302400
Pavir.4NG304200
Pavir.1KG478100
Pavir.9NG190700
Pavir.8KG087800
Pavir.7KG306200
Pavir.4KG188200
Pavir.1KG086600
Pavir.9KG492600
Pavir.6NG348400
Pavir.3KG103400
Pavir.7NG127100
Pavir.2KG546100
Pavir.9NG213500
Pavir.8NG115000
Pavir.7NG066200
Pavir.9KG109000
Pavir.9KG622900
Pavir.5KG348500
Pavir.9KG205600
Pavir.5KG257700
Pavir.2NG075200
Pavir.6NG209300
Pavir.5KG051900
Pavir.5NG632400
Pavir.9NG651200
Pavir.1NG421300
Pavir.5KG078900
Pavir.5KG284600
Pavir.2NG537200
Pavir.9NG606500
Pavir.2NG537300
Pavir.3NG189600
Pavir.2KG236800
Pavir.9KG194500
Pavir.5KG763600
Pavir.9NG627200
Pavir.4KG257500
Pavir.4KG195600
Pavir.2NG633000
Pavir.1KG505400
Pavir.J356500
Pavir.J268800
Pavir.6NG355200
Pavir.7NG258100
Pavir.7NG220300
Pavir.4KG015400
Pavir.6KG097400
Pavir.5KG666800
Pavir.J588100
Pavir.4NG208500
Pavir.7NG177100
Pavir.7NG143000
Pavir.4NG126600
Pavir.4KG015000
Pavir.2NG444500
Pavir.6NG237500
Pavir.5NG053300
Pavir.7NG196400
Pavir.6KG048300
Pavir.5KG709100
Pavir.3KG527200
Pavir.9NG258200
Pavir.2NG409300
Pavir.7NG338100
Pavir.5KG522900
Pavir.1KG544700
Pavir.5KG661200
Pavir.3NG071800
Pavir.3KG379400
Pavir.9KG031900
Pavir.J528700
Pavir.8KG173100
Pavir.3KG106100
Pavir.9NG069200
Pavir.3KG185500
Pavir.1KG247500
Pavir.9NG702800
Pavir.6KG223800
Pavir.1KG245300
Pavir.9NG821100
Pavir.5NG515400
Pavir.7NG133500
Pavir.2NG453500
Pavir.7NG132300
Pavir.9NG546400
Pavir.1NG468700
Pavir.4NG271600
Pavir.4KG355300
Pavir.9KG153900
Pavir.3KG488300
Pavir.3NG310400
Pavir.1KG500300
Pavir.6NG153400
Pavir.7NG131800
Pavir.5NG426400
Pavir.7KG182300
Pavir.2NG647000
Pavir.7KG208200
Pavir.3KG334400
Pavir.9NG224100
Pavir.1NG437300
Pavir.2KG068700
Pavir.9KG630900
Pavir.1KG417700
Pavir.7NG358500
Pavir.5KG436000
Pavir.5NG443600
Pavir.4KG282800
Pavir.2NG386400
Pavir.4NG020600
Pavir.1NG512100
Pavir.J474200
Pavir.1NG295200
Pavir.8KG364200
Pavir.6KG353500
Pavir.4KG183100
Pavir.5KG343000
Pavir.3KG112800
Pavir.1NG108400
Pavir.5KG405900
Pavir.7NG183700
Pavir.4KG015500
Pavir.2NG444400
Pavir.3NG116200
Pavir.2KG586700
Pavir.1KG531000
Pavir.6KG247400
Pavir.5NG357000
Pavir.9KG646500
Pavir.5KG467100
Pavir.9NG796500
Pavir.9KG617200
Pavir.1NG106000
Pavir.9KG444600
Pavir.1KG306500
Pavir.J606800
Pavir.9NG018400
Pavir.1NG512500
Pavir.5KG420100
Pavir.1KG530100
Pavir.J044200
Pavir.5KG178600
Pavir.1KG418100
Pavir.J756800
Pavir.5KG276400
Pavir.2KG089500
Pavir.5KG599600
Pavir.3NG040000
Pavir.J666000
Pavir.8NG096300
Pavir.1KG154800
Pavir.9NG560600
Pavir.5KG726400
Pavir.J625200
Pavir.8KG194800
Pavir.8KG194900
Pavir.4KG365500
Pavir.5NG606900
Pavir.5NG588100
Pavir.5KG468900
Pavir.6KG079300
Pavir.4KG343100
Pavir.3KG157100
Pavir.5KG275300
Pavir.2NG356600
Pavir.J607000
Pavir.6NG251000
Pavir.7NG262200
Pavir.2NG173000
Pavir.9NG262300
Pavir.8KG303600
Pavir.5KG321500
Pavir.7KG409200
Pavir.5KG610300
Pavir.2NG557600
Pavir.2NG054300
Pavir.7NG163200
Pavir.6NG328200
Pavir.9KG451600
Pavir.4KG214100
Pavir.5KG611200
Pavir.8KG064500
Pavir.2KG123200
Pavir.1NG557800
Pavir.3NG024300
Pavir.J578900
Pavir.2KG317800
Pavir.9NG299700
Pavir.1NG477300
Pavir.2NG637600
Pavir.1NG306700
Pavir.1NG041200
Pavir.9KG130000
Pavir.7NG022100
Pavir.7KG291700
Pavir.6NG121800
Pavir.4NG240700
Pavir.J053600
Pavir.6KG268900
Pavir.4KG282200
Pavir.7KG334900
Pavir.3KG038400
Pavir.1NG163400
Pavir.1NG078900
Pavir.9KG317200
Pavir.7NG091400
Pavir.5KG562400
Pavir.4KG132400
Pavir.9NG148500
Pavir.7KG290300
Pavir.6NG350300
Pavir.6KG131500
Pavir.1KG319300
Pavir.9NG339300
Pavir.6KG299800
Pavir.6KG022000
Pavir.9NG065300
Pavir.4KG366600
Pavir.2KG144800
Pavir.J117600
Pavir.5KG055100
Pavir.J691000
Pavir.7KG307900
Pavir.1KG481300
Pavir.8KG188600
Pavir.6NG016500
Pavir.8KG187100
Pavir.2KG372500
Pavir.5NG516700
Pavir.3KG227500
Pavir.9NG340200
Pavir.1NG471700
Pavir.4KG339300
Pavir.4KG339200
Pavir.9NG797800
Pavir.1KG446500
Pavir.8NG192200
Pavir.2NG373400
Pavir.6KG333000
Pavir.1KG067000
Pavir.9NG260700
Pavir.5NG424400
Pavir.9KG598300
Pavir.4KG303000
Pavir.4KG353400
Pavir.2NG397500
Pavir.J683100
Pavir.J684000
Pavir.7NG314000
Pavir.5KG420700
Pavir.4KG228000
Pavir.8KG232300
Pavir.5NG035100
Pavir.2NG003500
Pavir.1NG006700
Pavir.1KG007900
Pavir.5NG541200
Pavir.J691200
Pavir.2KG212300
Pavir.7KG016400
Pavir.1NG503900
Pavir.J273600
Pavir.9NG768300
Pavir.8NG009400
Pavir.5NG407500
Pavir.7NG293100
Pavir.2NG243900
Pavir.2NG230300
Pavir.9KG106700
Pavir.J148100
Pavir.5KG309500
Pavir.9KG570100
Pavir.9KG106300
Pavir.5KG225400
Pavir.2NG286800
Pavir.7KG212300
Pavir.2KG396000
Pavir.9KG533600
Pavir.9KG026100
Pavir.1KG529700
Pavir.7NG277300
Pavir.7NG225900
Pavir.7NG277400
Pavir.4NG009800
Pavir.8KG067900
Pavir.4KG281500
Pavir.9KG149700
Pavir.4KG018100
Pavir.J258300
Pavir.8KG055000
Pavir.8KG055100
Pavir.3KG219500
Pavir.8KG347000
Pavir.8KG108900
Pavir.1NG343500
Pavir.8KG064800
Pavir.1KG310500
Pavir.J176800
Pavir.9NG421000
Pavir.5NG161700
Pavir.8NG342800
Pavir.J631500
Pavir.2NG524900
Pavir.8KG174000
Pavir.4KG288700
Pavir.4KG263900
Pavir.J017800
Pavir.2NG502900
Pavir.5KG237500
Pavir.5KG232400
Pavir.5KG088100
Pavir.J773100
Pavir.5KG350700
Pavir.8KG077200
Pavir.3KG024000
Pavir.7KG032700
Pavir.7KG013700
Pavir.9KG323900
Pavir.2KG370300
Pavir.9KG043800
Pavir.5KG583700
Pavir.5KG541000
Pavir.1NG048300
Pavir.7NG449100
Pavir.5NG520900
Pavir.9KG163600
Pavir.5NG159700
Pavir.9NG008900
Pavir.5KG616100
Pavir.5KG237400
Pavir.2KG157700
Pavir.9KG122200
Pavir.7KG054200
Pavir.2NG582600
Pavir.6NG317300
Pavir.2NG298100
Pavir.7NG294300
Pavir.1NG313000
Pavir.7KG298600
Pavir.7KG257500
Pavir.6NG296000
Pavir.5KG398100
Pavir.2NG134100
Pavir.2KG259700
Pavir.8NG337200
Pavir.1KG310300
Pavir.6KG106000
Pavir.J044500
Pavir.5KG562800
Pavir.8NG182700
Pavir.9KG116200
Pavir.7NG062000
Pavir.3KG300800
Pavir.9NG371100
Pavir.9NG353800
Pavir.9KG313100
Pavir.9KG021300
Pavir.6KG149000
Pavir.8NG169400
Pavir.5KG775600
Pavir.3KG277100
Pavir.6KG301100
Pavir.3KG452300
Pavir.1NG112900
Pavir.9NG729600
Pavir.4KG179300
Pavir.8NG025800
Pavir.5KG312000
Pavir.3NG088400
Pavir.J568600
Pavir.7KG067600
Pavir.2KG347500
Pavir.8KG106700
Pavir.4NG245900
Pavir.6NG215200
Pavir.5KG558900
Pavir.5NG012400
Pavir.4NG002000
Pavir.3NG077200
Pavir.2KG530600
Pavir.J524400
Pavir.5KG330500
Pavir.1NG413000
Pavir.J325700
Pavir.2KG118800
Pavir.5KG501900
Pavir.1NG029400
Pavir.6NG180100
Pavir.6KG370400
Pavir.9NG672000
Pavir.2KG312700
Pavir.9NG487600
Pavir.6KG096400
Pavir.J502400
Pavir.2KG241400
Pavir.9NG644400
Pavir.9KG354900
Pavir.7NG227800
Pavir.6KG012100
Pavir.2NG464500
Pavir.6KG226600
Pavir.1NG156700
Pavir.9NG362100
Pavir.6NG288300
Pavir.1KG160900
Pavir.9KG146200
Pavir.J105500
Pavir.4NG125300
Pavir.5KG643400
Pavir.4KG098100
Pavir.5NG089600
Pavir.4KG045800
Pavir.9KG427200
Pavir.2KG272200
Pavir.9NG250000
Pavir.3KG305600
Pavir.2KG517800
Pavir.J502500
Pavir.7KG071700
Pavir.3KG230600
Pavir.4NG002600
Pavir.2NG453000
Pavir.7KG072000
Pavir.2NG293400
Pavir.7NG228100
Pavir.9NG644300
Pavir.5NG639600
Pavir.3KG297600
Pavir.1NG211200
Pavir.2KG348600
Pavir.9KG561800
Pavir.1KG063200
Pavir.J388500
Pavir.8NG350000
Pavir.J372700
Pavir.7KG110400
Pavir.8NG263000
Pavir.9KG380000
Pavir.4NG338600
Pavir.9KG245500
Pavir.9KG261400
Pavir.8KG025300
Pavir.J789400
Pavir.9KG459300
Pavir.9NG382300
Pavir.3NG055100
Pavir.J696300
Pavir.2NG298200
Pavir.8NG207400
Pavir.2KG282100
Pavir.J061600
Pavir.7NG277800
Pavir.3KG516800
Pavir.8KG007900
Pavir.J692400
Pavir.1KG223900
Pavir.8NG135600
Pavir.4NG129400
Pavir.9NG133400
Pavir.2NG181000
Pavir.8NG165200
Pavir.J262900
Pavir.5KG475400
Pavir.5NG434400
Pavir.5NG434300
Pavir.4NG299000
Pavir.J066300
Pavir.5NG150800
Pavir.9NG568200
Pavir.5NG150400
Pavir.5KG145500
Pavir.9KG428900
Pavir.J137900
Pavir.6KG084100
Pavir.5KG732100
Pavir.1KG029100
Pavir.9KG602200
Pavir.J463400
Pavir.J017700
Pavir.8KG354900
Pavir.8KG316900
Pavir.J785600
Pavir.J109600
Pavir.8KG339100
Pavir.8KG129100
Pavir.6NG233700
Pavir.3NG322500
Pavir.2NG243800
Pavir.7KG271800
Pavir.3NG296900
Pavir.J474000
Pavir.7KG014900
Pavir.5NG409100
Pavir.2NG633200
Pavir.8KG343100
Pavir.6NG061200
Pavir.8KG378700
Pavir.5KG691000
Pavir.5KG142200
Pavir.8KG151500
Pavir.2NG254800
Pavir.J098200
Pavir.3KG450000
Pavir.2NG557200
Pavir.8KG343200
Pavir.8KG347500
Pavir.J676400
Pavir.4NG039100
Pavir.J427000
Pavir.3KG313300
Pavir.2KG460700
Pavir.J447000
Pavir.4NG333000
Pavir.J740600
Pavir.9NG554400
Pavir.9NG553200
Pavir.J253800
Pavir.8NG272700
Pavir.6KG023600
Pavir.2KG371500
Pavir.J711100
Pavir.J002800
Pavir.8NG334200
Pavir.8KG354700
Pavir.J017100
Pavir.8KG277500
Pavir.7KG151400
Pavir.5NG457100
Pavir.2NG481400
Pavir.8KG338500
Pavir.8KG128800
Pavir.4KG009300
Pavir.5KG428800
Pavir.5KG662700
Pavir.8KG179300
Pavir.5KG280200
Pavir.5KG443400
Pavir.2NG035800
Pavir.8KG357100
Pavir.7KG159700
Pavir.8KG050700
Pavir.5NG058000
Pavir.6NG146200
Pavir.1KG513000
Pavir.7KG405400
Pavir.9NG634500
Pavir.7KG405000
Pavir.7NG422900
Pavir.7NG387900
Pavir.2NG644600
Pavir.9NG692200
Pavir.8KG349800
Pavir.5NG352300
Pavir.J515200
Pavir.1NG132900
Pavir.7NG387600
Pavir.5KG672600
Pavir.3KG364400
Pavir.7NG387800
Pavir.7KG405500
Pavir.3NG023300
Pavir.4KG373300
Pavir.7KG405200
Pavir.1KG521900
Pavir.5NG057300
Pavir.4NG304700
Pavir.4NG243100
Pavir.7NG109000
Pavir.2NG200200
Pavir.2NG200100
Pavir.4KG402000
Pavir.3KG061200
Pavir.9KG643000
Pavir.2NG474300
Pavir.6KG117500
Pavir.1KG314600
Pavir.9NG411900
Pavir.9NG785900
Pavir.3KG089000
Pavir.9NG206700
Pavir.9KG101400
Pavir.9NG106000
Pavir.2KG341900
Pavir.9KG466100
Pavir.7NG388000
Pavir.7KG405300
Pavir.5NG343000
Pavir.9KG226100
Pavir.3NG273000
Pavir.4NG096500
Pavir.5KG191400
Pavir.1NG229900
Pavir.J328000
Pavir.2KG434400
Pavir.5KG672900
Pavir.1KG314500
Pavir.J625900
Pavir.J625700
Pavir.5NG046800
Pavir.8KG233600
Pavir.4KG213200
Pavir.5NG608100
Pavir.J014700
Pavir.4NG230800
Pavir.5NG558200
Pavir.5KG368700
Pavir.6KG118700
Pavir.1NG155900
Pavir.9KG056400
Pavir.9KG048600
Pavir.5KG299800
Pavir.6NG010900
Pavir.5KG324000
Pavir.3KG133600
Pavir.9KG182300
Pavir.4KG245500
Pavir.9NG654300
Pavir.4KG237600
Pavir.4KG237500
Pavir.3KG035700
Pavir.1NG243400
Pavir.J318000
Pavir.9KG245400
Pavir.2KG522400
Pavir.9KG547500
Pavir.4NG304500
Pavir.1NG052100
Pavir.1KG417400
Pavir.9NG821900
Pavir.9KG474500
Pavir.6KG401200
Pavir.J660700
Pavir.7KG102600
Pavir.6NG121400
Pavir.1KG286600
Pavir.7NG393600
Pavir.9KG561100
Pavir.5KG379800
Pavir.9NG723400
Pavir.4NG274500
Pavir.J200800
Pavir.6NG050800
Pavir.1NG242700
Pavir.8NG211900
Pavir.9KG608300
Pavir.3NG061100
Pavir.J537500
Pavir.9KG114100
Pavir.3KG135300
Pavir.1KG246700
Pavir.8KG392700
Pavir.7KG268600
Pavir.6NG046000
Pavir.5KG457100
Pavir.9KG092300
Pavir.4NG212100
Pavir.6KG087600
Pavir.3NG157100
Pavir.8KG046400
Pavir.5KG233800
Pavir.1NG242500
Pavir.8KG329800
Pavir.5KG233700
Pavir.5KG006800
Pavir.1KG224100
Pavir.9NG849600
Pavir.7NG147600
Pavir.5NG160100
Pavir.8KG190900
Pavir.5NG071300
Pavir.2NG261300
Pavir.8NG020900
Pavir.2KG549400
Pavir.9KG469300
Pavir.9KG464500
Pavir.6NG133500
Pavir.5NG594600
Pavir.4NG230400
Pavir.3NG227900
Pavir.1KG547000
Pavir.J024700
Pavir.5NG174400
Pavir.2NG138200
Pavir.5NG127900
Pavir.4KG165200
Pavir.1NG104000
Pavir.3NG002400
Pavir.2NG508800
Pavir.1KG399800
Pavir.9NG636100
Pavir.5NG240200
Pavir.4NG222700
Pavir.J412300
Pavir.4NG130300
Pavir.9KG587800
Pavir.8KG072500
Pavir.4NG320900
Pavir.J214000
Pavir.3KG542800
Pavir.9NG818300
Pavir.9NG720000
Pavir.8KG003300
Pavir.7NG110500
Pavir.8KG003500
Pavir.4NG318400
Pavir.3KG407300
Pavir.9KG060200
Pavir.9NG341000
Pavir.8KG223400
Pavir.5KG381000
Pavir.2KG465400
Pavir.J274500
Pavir.9NG153600
Pavir.5KG302600
Pavir.1KG012200
Pavir.J629800
Pavir.3KG283600
Pavir.J781900
Pavir.4KG018600
Pavir.3NG098400
Pavir.5KG176600
Pavir.6KG093100
Pavir.1NG441900
Pavir.8NG015600
Pavir.2KG384300
Pavir.7KG118200
Pavir.2NG077100
Pavir.3NG300500
Pavir.9KG572100
Pavir.1KG486200
Pavir.J773400
Pavir.9NG483500
Pavir.8KG096000
Pavir.7NG182900
Pavir.5NG191300
Pavir.9KG125600
Pavir.5NG623000
Pavir.1NG547600
Pavir.4NG287700
Pavir.4KG337800
Pavir.1NG534400
Pavir.1NG358000
Pavir.9KG603200
Pavir.5KG373300
Pavir.J684600
Pavir.1NG417000
Pavir.5NG535300
Pavir.6KG097300
Pavir.1KG476300
Pavir.1KG002800
Pavir.9KG298400
Pavir.3KG463700
Pavir.5KG473100
Pavir.4KG346100
Pavir.2NG479800
Pavir.9NG674300
Pavir.2KG482600
Pavir.5KG332300
Pavir.7KG223100
Pavir.2KG390900
Pavir.9NG633800
Pavir.9NG432300
Pavir.6KG107000
Pavir.5NG496700
Pavir.5KG072800
Pavir.4NG098900
Pavir.1NG354200
Pavir.3NG230000
Pavir.3KG453800
Pavir.2NG422800
Pavir.2KG307300
Pavir.5NG455600
Pavir.3NG140400
Pavir.9NG468100
Pavir.2KG168600
Pavir.4NG063000
Pavir.1NG219500
Pavir.7KG168300
Pavir.6KG188300
Pavir.1NG182700
Pavir.J715100
Pavir.6NG279400
Pavir.8KG396100
Pavir.4NG140400
Pavir.1NG123400
Pavir.5NG038200
Pavir.1NG094500
Pavir.9NG834600
Pavir.7NG294900
Pavir.9KG430200
Pavir.7KG256400
Pavir.9KG482100
Pavir.5KG539800
Pavir.7KG091800
Pavir.5KG680600
Pavir.J060400
Pavir.5NG477900
Pavir.4KG382200
Pavir.4KG080700
Pavir.3KG485300
Pavir.2NG045900
Pavir.8KG197000
Pavir.5KG521600
Pavir.9KG416500
Pavir.2NG576200
Pavir.4KG184900
Pavir.8KG169400
Pavir.J126300
Pavir.2KG053500
Pavir.9NG675300
Pavir.7NG286000
Pavir.7NG173500
Pavir.6KG185200
Pavir.8KG208300
Pavir.7KG368300
Pavir.4NG174500
Pavir.7KG418500
Pavir.5KG558200
Pavir.1NG510000
Pavir.8NG322500
Pavir.5NG632200
Pavir.1KG352500
Pavir.1KG352400
Pavir.J000100
Pavir.9NG787600
Pavir.7KG131700
Pavir.5NG432000
Pavir.6KG003100
Pavir.1NG211100
Pavir.6KG303700
Pavir.6NG268700
Pavir.5NG619900
Pavir.J592900
Pavir.5KG631400
Pavir.7KG388000
Pavir.3KG007200
Pavir.9NG570600
Pavir.9NG039200
Pavir.9KG632500
Pavir.9KG593600
Pavir.9KG151500
Pavir.6NG155800
Pavir.9KG160700
Pavir.2NG252800
Pavir.9NG018900
Pavir.3NG310600
Pavir.6NG090000
Pavir.9KG326900
Pavir.5KG397400
Pavir.4KG234400
Pavir.2KG288300
Pavir.J225000
Pavir.J225100
Pavir.1KG556800
Pavir.4KG360000
Pavir.9KG208900
Pavir.1KG504000
Pavir.5NG632600
Pavir.5NG337900
Pavir.4NG301900
Pavir.4NG252000
Pavir.6KG125700
Pavir.7KG244100
Pavir.4NG248900
Pavir.3KG121400
Pavir.2KG237500
Pavir.1NG266400
Pavir.9KG050200
Pavir.9NG302400
Pavir.2KG069000
Pavir.1NG288200
Pavir.1KG256800
Pavir.7NG389000
Pavir.4NG141100
Pavir.J072400
Pavir.1NG163200
Pavir.7KG114800
Pavir.9NG355100
Pavir.5NG433200
Pavir.9KG330100
Pavir.8NG131700
Pavir.5KG230500
Pavir.5NG340600
Pavir.4KG301000
Pavir.2KG103700
Pavir.1KG531300
Pavir.7KG359700
Pavir.3KG181700
Pavir.2KG075000
Pavir.J575300
Pavir.J060200
Pavir.5NG494300
Pavir.2NG444300
Pavir.1KG377500
Pavir.J651200
Pavir.9NG719200
Pavir.4KG269700
Pavir.3NG316700
Pavir.9NG079800
Pavir.1KG324400
Pavir.9NG638700
Pavir.5KG765000
Pavir.4KG152700
Pavir.J614900
Pavir.2NG274400
Pavir.1NG291000
Pavir.6KG414900
Pavir.4KG400300
Pavir.4KG385300
Pavir.J613400
Pavir.4NG221200
Pavir.6KG062200
Pavir.9NG591000
Pavir.1KG338200
Pavir.4NG213100
Pavir.4KG108200
Pavir.6NG358100
Pavir.2KG585300
Pavir.5KG238200
Pavir.1NG490900
Pavir.6NG220100
Pavir.6KG313900
Pavir.8KG017300
Pavir.6NG329800
Pavir.5NG231000
Pavir.1NG368100
Pavir.6KG374200
Pavir.2NG382100
Pavir.2KG082800
Pavir.7NG446500
Pavir.3NG054900
Pavir.1KG370200
Pavir.9NG580300
Pavir.5NG234600
Pavir.5KG676700
Pavir.4KG301100
Pavir.1KG140900
Pavir.9NG788800
Pavir.5KG428200
Pavir.2NG129500
Pavir.6KG314200
Pavir.5KG310300
Pavir.8KG291900
Pavir.3KG430400
Pavir.1NG051300
Pavir.J455200
Pavir.8KG127800
Pavir.6KG276500
Pavir.3KG421900
Pavir.3KG337000
Pavir.9KG401800
Pavir.2KG551000
Pavir.9NG767600
Pavir.8KG109200
Pavir.1NG282900
Pavir.9KG002500
Pavir.2KG133400
Pavir.J551300
Pavir.9NG726700
Pavir.1NG139600
Pavir.J147400
Pavir.3NG299300
Pavir.7KG389300
Pavir.9KG217600
Pavir.9NG048900
Pavir.2NG070900
Pavir.3NG059700
Pavir.5NG444300
Pavir.1KG315500
Pavir.7KG235900
Pavir.3NG055300
Pavir.4KG079900
Pavir.2NG323200
Pavir.2KG122700
Pavir.8NG263200
Pavir.3KG119000
Pavir.6KG364500
Pavir.1NG515700
Pavir.J713000
Pavir.8NG323500
Pavir.J428900
Pavir.6NG195500
Pavir.7NG307600
Pavir.6KG281800
Pavir.J155600
Pavir.5KG198800
Pavir.7NG125600
Pavir.5NG173400
Pavir.7NG141600
Pavir.2NG323300
Pavir.2NG126000
Pavir.1NG354100
Pavir.9NG694000
Pavir.2NG534300
Pavir.9NG279600
Pavir.9NG779300
Pavir.1NG095800
Pavir.1KG136000
Pavir.9NG075900
Pavir.9NG040200
Pavir.8NG029500
Pavir.4NG153800
Pavir.4KG216800
Pavir.7NG350700
Pavir.5NG299400
Pavir.5KG014700
Pavir.4NG206800
Pavir.2KG392300
Pavir.2KG311600
Pavir.6KG346600
Pavir.5KG460200
Pavir.4KG326600
Pavir.2KG381100
Pavir.9NG684200
Pavir.7KG114600
Pavir.5KG727600
Pavir.2NG398600
Pavir.1NG349000
Pavir.4NG118600
Pavir.2KG225400
Pavir.6KG342000
Pavir.6KG117900
Pavir.2NG391600
Pavir.2NG258000
Pavir.9NG171200
Pavir.3NG103800
Pavir.1NG104100
Pavir.7NG395600
Pavir.J132000
Pavir.7NG034000
Pavir.5NG187500
Pavir.3KG129400
Pavir.4NG093900
Pavir.5KG529900
Pavir.2NG140000
Pavir.9KG382500
Pavir.2KG190300
Pavir.J061100
Pavir.7KG233900
Pavir.8NG131100
Pavir.1KG413200
Pavir.9KG584300
Pavir.7KG119900
Pavir.9NG208700
Pavir.5KG569800
Pavir.8NG173900
Pavir.2NG614300
Pavir.6KG364400
Pavir.3KG340100
Pavir.1KG176400
Pavir.7NG197400
Pavir.4NG238800
Pavir.9NG538500
Pavir.5KG204100
Pavir.9KG094000
Pavir.4NG158300
Pavir.2KG214000
Pavir.7NG313400
Pavir.3NG134100
Pavir.2KG012500
Pavir.9NG249900
Pavir.J767400
Pavir.J203700
Pavir.9KG607100
Pavir.1NG534200
Pavir.6KG406800
Pavir.3KG261800
Pavir.8KG223300
Pavir.2KG425200
Pavir.4KG242300
Pavir.2NG196000
Pavir.1NG258600
Pavir.5NG281500
Pavir.9NG623900
Pavir.3KG170400
Pavir.7NG309600
Pavir.2NG341200
Pavir.5KG373200
Pavir.2KG577600
Pavir.1NG467800
Pavir.9KG622700
Pavir.6KG331900
Pavir.J768600
Pavir.J768500
Pavir.3KG064500
Pavir.5KG441200
Pavir.4KG407300
Pavir.9NG070500
Pavir.2NG192500
Pavir.1KG548200
Pavir.6KG174000
Pavir.6KG167300
Pavir.6KG313800
Pavir.3NG061300
Pavir.7NG274000
Pavir.9NG692400
Pavir.2NG076100
Pavir.9NG535900
Pavir.7KG190100
Pavir.5KG272100
Pavir.5KG005600
Pavir.5NG270100
Pavir.2NG537500
Pavir.J788400
Pavir.9KG191300
Pavir.2KG595600
Pavir.1NG560800
Pavir.7KG094900
Pavir.5KG492300
Pavir.7KG203200
Pavir.2NG196300
Pavir.8KG371300
Pavir.5KG148500
Pavir.7NG038900
Pavir.1KG467300
Pavir.1KG190900
Pavir.7KG024900
Pavir.J095600
Pavir.5KG161300
Pavir.3KG099300
Pavir.7KG054900
Pavir.5KG369000
Pavir.2NG449100
Pavir.5NG509800
Pavir.4KG326700
Pavir.4KG143300
Pavir.4NG184100
Pavir.9NG220200
Pavir.5NG429900
Pavir.4KG305900
Pavir.7KG142800
Pavir.3KG297700
Pavir.1KG469000
Pavir.9NG244100
Pavir.8NG150800
Pavir.9NG655800
Pavir.2KG018100
Pavir.1NG524400
Pavir.1KG361500
Pavir.9NG120000
Pavir.4NG120600
Pavir.4KG339900
Pavir.2NG296400
Pavir.5NG206300
Pavir.1KG339800
Pavir.9NG474300
Pavir.8KG123000
Pavir.8KG161200
Pavir.5NG646500
Pavir.3KG271200
Pavir.9NG781800
Pavir.6NG067400
Pavir.3KG228700
Pavir.J366800
Pavir.3KG536500
Pavir.8NG054500
Pavir.5KG543000
Pavir.3KG213900
Pavir.1KG384600
Pavir.3NG057700
Pavir.9KG645700
Pavir.5NG010800
Pavir.3NG290800
Pavir.3KG000200
Pavir.2KG432100
Pavir.6KG292000
Pavir.4NG289700
Pavir.1NG341500
Pavir.7NG296500
Pavir.1KG497500
Pavir.5NG235100
Pavir.1KG122100
Pavir.J547900
Pavir.7NG416600
Pavir.8NG225100
Pavir.3NG228300
Pavir.2NG569100
Pavir.J734100
Pavir.9KG180900
Pavir.9NG149800
Pavir.6NG229500
Pavir.7KG214700
Pavir.6NG356600
Pavir.2NG047400
Pavir.9NG600100
Pavir.9KG463500
Pavir.9NG498200
Pavir.6KG259400
Pavir.5NG107300
Pavir.7KG081000
Pavir.3NG120200
Pavir.5KG145200
Pavir.2NG044000
Pavir.3KG128900
Pavir.2KG491100
Pavir.9KG416100
Pavir.6NG243000
Pavir.6KG297000
Pavir.7NG339000
Pavir.2KG503300
Pavir.4NG271300
Pavir.2KG469100
Pavir.9KG453800
Pavir.9NG146600
Pavir.8NG310800
Pavir.7KG396500
Pavir.6KG359300
Pavir.8KG064300
Pavir.6NG260400
Pavir.2KG065800
Pavir.4KG128800
Pavir.8KG208200
Pavir.2KG065600
Pavir.3KG438600
Pavir.2NG635400
Pavir.6KG370300
Pavir.3KG036600
Pavir.9KG200600
Pavir.5KG554400
Pavir.1KG407800
Pavir.5KG254300
Pavir.4NG311300
Pavir.9KG631900
Pavir.2NG532400
Pavir.9KG354500
Pavir.6KG403300
Pavir.9KG037100
Pavir.2NG317700
Pavir.9KG544700
Pavir.9KG514700
Pavir.9KG473800
Pavir.9KG614600
Pavir.4NG255400
Pavir.7KG274300
Pavir.J508900
Pavir.2KG230300
Pavir.J309000
Pavir.6NG245800
Pavir.J392000
Pavir.4NG000200
Pavir.7NG391400
Pavir.2KG207100
Pavir.J565700
Pavir.9NG102100
Pavir.4KG181900
[truncated: 14,194 more rows]

## Sheet: FigureS4
Figure S4. Expression heat maps of genes associated ROS and signalling.
A: ROS	RBOH	Pavir.5KG615800
		Pavir.5NG577900
		Pavir.6KG290900
		Pavir.5KG530500
		Pavir.2KG347800
		Pavir.5KG133300
	Catalase	Pavir.9KG572400
		Pavir.9NG757400
		Pavir.1KG021100
		Pavir.4NG337300
		Pavir.1NG010500
		Pavir.7KG084900
	Cu/Zn SOD	Pavir.6NG362500
		Pavir.2KG573400
		Pavir.9NG593500
		Pavir.9KG445000
	Peroxidases	Pavir.2NG400700
		Pavir.9NG777400
		Pavir.2KG398300
		Pavir.5KG181200
		Pavir.5NG183600
		Pavir.6NG309200
		Pavir.4NG279500
		Pavir.5KG214000
		Pavir.5KG244400
		Pavir.4KG245500
		Pavir.2NG090900
		Pavir.2NG002300
		Pavir.5KG069700
		Pavir.5NG424000
		Pavir.5NG196400
		Pavir.5NG160100
		Pavir.8KG162300
		Pavir.9KG242600
		Pavir.1NG130100
		Pavir.7KG143400
		Pavir.7KG328600
		Pavir.1NG130000
		Pavir.9KG563200
		Pavir.7KG195400
		Pavir.6KG360700
		Pavir.7NG321900
		Pavir.7NG166900
		Pavir.9NG044400
		Pavir.9NG044500
		Pavir.5KG773800
		Pavir.9NG051700
		Pavir.7KG159800
		Pavir.9NG689200
		Pavir.9KG480900
		Pavir.5KG262400
		Pavir.4NG160000
		Pavir.7NG199200
		Pavir.7KG423600
		Pavir.3KG173900
		Pavir.3KG370000
		Pavir.3KG130700
		Pavir.4NG293100
		Pavir.1NG219000
		Pavir.5NG344900
		Pavir.5KG263200
		Pavir.2KG589800
		Pavir.1NG249800
		Pavir.1KG177300
		Pavir.2NG638900
		Pavir.1KG293200
		Pavir.2KG589600
		Pavir.2KG589500
		Pavir.2NG638800
		Pavir.2NG638700
		Pavir.1NG141000
		Pavir.3KG134300
		Pavir.7KG121400
		Pavir.3KG052900
		Pavir.4KG373500
		Pavir.3KG228400
		Pavir.6KG016300
		Pavir.9NG487800
		Pavir.5NG534500
		Pavir.5KG578400
		Pavir.5KG263100
		Pavir.9NG822100
		Pavir.5NG641600
		Pavir.5KG262600
		Pavir.5KG262900
		Pavir.3NG135400
		Pavir.6NG098900
		Pavir.5NG345000
		Pavir.9NG845000
		Pavir.3KG176100
		Pavir.7KG362700
		Pavir.5NG345300
		Pavir.7KG362900
		Pavir.4KG240800
Signalling	LRR-XII-1 (EF-Tu)	Pavir.9KG253300
		Pavir.4NG201600
		Pavir.5KG247600
		Pavir.5NG356400
		Pavir.7KG349100
		Pavir.4KG296600
		Pavir.2NG213800
		Pavir.2KG209600
		Pavir.3KG363900
		Pavir.2KG240500
		Pavir.8NG061800
		Pavir.8KG064900
		Pavir.8NG286000
		Pavir.1KG224400
		Pavir.2NG079600
		Pavir.1KG145000
		Pavir.J346800
		Pavir.1KG381800
		Pavir.5KG317400
		Pavir.4KG293500
		Pavir.1KG341700
		Pavir.1KG231900
		Pavir.8KG074100
		Pavir.8KG283400
		Pavir.3NG275000
		Pavir.5NG453300
		Pavir.5KG483700
		Pavir.1KG384100
		Pavir.5KG364600
		Pavir.8KG317600
		Pavir.3KG411700
		Pavir.5KG086700
		Pavir.4KG241300
		Pavir.J023600
		Pavir.1KG116300
		Pavir.J172500
		Pavir.J780600
	DLSV	Pavir.6KG088300
		Pavir.9KG372300
		Pavir.2KG462500
		Pavir.3KG402300
		Pavir.8KG334900
		Pavir.7KG403200
		Pavir.3NG307400
		Pavir.8KG154800
		Pavir.7KG358500
		Pavir.7NG071900
		Pavir.2KG462400
		Pavir.5KG358800
		Pavir.5NG239300
		Pavir.6KG242300
		Pavir.2KG289200
		Pavir.3KG368200
		Pavir.4KG151400
		Pavir.9KG181500
		Pavir.8KG343300
		Pavir.5KG108900
		Pavir.6KG170800
		Pavir.J789200
		Pavir.9KG355200
		Pavir.6KG386000
		Pavir.7NG369800
		Pavir.7KG400100
		Pavir.7KG397500
		Pavir.7KG399300
		Pavir.7KG350100
		Pavir.1KG190500
		Pavir.2NG540700
		Pavir.2NG075200
		Pavir.8KG153400
		Pavir.8NG160400
		Pavir.8NG161900
		Pavir.7NG398000
		Pavir.4KG409600
		Pavir.9NG566800
		Pavir.8NG211700
		Pavir.2KG464600
		Pavir.J467300
		Pavir.J605800
		Pavir.J781300
		Pavir.8NG316600
		Pavir.7NG066600
		Pavir.8NG262000
		Pavir.3KG511500
		Pavir.3KG236500
		Pavir.7NG213100
		Pavir.4NG094300
		Pavir.2KG135600
		Pavir.3KG519200
		Pavir.1KG408000
		Pavir.6KG158100
		Pavir.5KG118600
		Pavir.3KG127500
		Pavir.5KG575000
		Pavir.5NG127300
		Pavir.1KG137500
		Pavir.6NG092900
		Pavir.1KG147300
		Pavir.2KG461600
		Pavir.2KG461700
		Pavir.1KG473300
		Pavir.2KG473100
		Pavir.2KG463700
		Pavir.2NG521400
		Pavir.2KG464300
		Pavir.1KG175800
		Pavir.5KG575300
		Pavir.5NG532600
		Pavir.6NG218500
		Pavir.8KG337600
		Pavir.2KG463000
		Pavir.2KG464400
		Pavir.2NG521700
		Pavir.1NG455300
		Pavir.2NG519200
		Pavir.9KG241800
		Pavir.8NG293500
		Pavir.6NG218600
		Pavir.7KG341400
		Pavir.J051100
		Pavir.7NG400900
		Pavir.8KG029800
		Pavir.5NG239200
		Pavir.2KG463600
		Pavir.4NG283100
		Pavir.7NG370000
		Pavir.8NG069200
		Pavir.1KG142800
		Pavir.2KG466000
		Pavir.5NG532800
		Pavir.8KG186400
		Pavir.5KG340000
		Pavir.3NG152200
		Pavir.8KG337200
		Pavir.1KG207900
		Pavir.1KG208000
		Pavir.2NG290500
		Pavir.7KG402700
		Pavir.2KG249900
		Pavir.6NG246300
		Pavir.5KG184900
		Pavir.8NG161200
		Pavir.2KG076000
		Pavir.6NG248500
		Pavir.3KG236300
		Pavir.7KG251300
		Pavir.9KG180000
		Pavir.7NG121700
		Pavir.J625900
		Pavir.8KG312900
		Pavir.J494300
		Pavir.4KG399600
		Pavir.7KG341300
		Pavir.2NG113400
		Pavir.8NG178400
		Pavir.3KG468400
		Pavir.5KG280000
		Pavir.4KG112400
		Pavir.6KG096100
		Pavir.6NG084100
		Pavir.8KG335200
		Pavir.5NG326600
		Pavir.1KG261200
		Pavir.7NG144300
		Pavir.7NG094800
		Pavir.8NG337200
		Pavir.4NG222300
		Pavir.4KG281500
		Pavir.8KG223400
		Pavir.8KG343200
		Pavir.5KG576300
		Pavir.1NG180300
		Pavir.7KG402400
		Pavir.7NG135100
		Pavir.7NG370300
		Pavir.2KG462200
		Pavir.3KG230500
		Pavir.8NG349400
		Pavir.8NG211900
		Pavir.9KG298400
		Pavir.8NG314900
		Pavir.J763600
		Pavir.4NG304200
		Pavir.1KG067500
		Pavir.1NG060600
	WAK	Pavir.J129300
		Pavir.4KG236600
		Pavir.5KG132100
		Pavir.3KG282300
		Pavir.8NG333000
		Pavir.4KG056700
		Pavir.7NG036500
		Pavir.7KG238700
		Pavir.1KG376900
		Pavir.8KG241400
		Pavir.1NG498100
		Pavir.1KG536000
		Pavir.3NG207900
		Pavir.2KG208400
		Pavir.1KG207300
		Pavir.3NG118800
		Pavir.2KG196300
		Pavir.6KG365000
		Pavir.5KG103200
		Pavir.4KG226900
		Pavir.6KG224600
		Pavir.7KG238800
		Pavir.5NG216500
		Pavir.J541500
		Pavir.8KG365100
		Pavir.7NG111200
		Pavir.9NG842100
		Pavir.6NG280900
		Pavir.7NG318000
		Pavir.5NG306000
		Pavir.5KG192700
		Pavir.5NG456400
		Pavir.5KG487800
		Pavir.9KG539200
		Pavir.7NG355100
		Pavir.4NG090700
		Pavir.6NG288200
		Pavir.6KG346800
		Pavir.3KG563300
		Pavir.1KG393500
		Pavir.7NG038600
		Pavir.2NG374100
		Pavir.7KG254300
		Pavir.J790900
		Pavir.5NG104000
		Pavir.1KG392300
		Pavir.6KG313400
		Pavir.6NG272900
		Pavir.2KG226300
		Pavir.3KG432700
		Pavir.2NG389200
		Pavir.2KG398500
		Pavir.8NG234000
		Pavir.1KG393200
		Pavir.J584100
		Pavir.6NG188300
		Pavir.1KG220600
		Pavir.7NG353000
		Pavir.3NG299900
		Pavir.1KG304100
		Pavir.1KG392900
		Pavir.4NG047500
		Pavir.7KG378800
		Pavir.1NG359000
		Pavir.6KG238500
		Pavir.3KG555500
		Pavir.8NG126700
		Pavir.1NG008200
		Pavir.4NG041100
		Pavir.5KG316100
		Pavir.7KG320100
		Pavir.6NG073600
		Pavir.8KG390300
		Pavir.6KG343600
		Pavir.3KG315400
		Pavir.7KG034900
		Pavir.3KG548800
		Pavir.3NG208100
		Pavir.9NG551100
		Pavir.1NG242500
	MAPK	Pavir.5KG456000
		Pavir.9NG286700
		Pavir.3KG308800
		Pavir.9NG689000
		Pavir.3KG141800
		Pavir.2NG146500
		Pavir.5NG421200
		Pavir.9KG480800
		Pavir.1NG034000
		Pavir.9NG489800
		Pavir.1KG039700
		Pavir.9KG310400
		Pavir.4KG377300

## Sheet: FigureS5
Figure S5. Expression heat maps of genes associated with phytohormones.
JA	9-LOX	Pavir.9NG151100
		Pavir.9KG038100
		Pavir.9KG038000
	13-LOX	Pavir.6NG315400
		Pavir.6KG367200
		Pavir.6NG315500
		Pavir.J529200
		Pavir.7KG108800
		Pavir.9KG616000
		Pavir.9NG717800
		Pavir.9NG823100
		Pavir.7KG176900
	AOS	Pavir.9NG842200
		Pavir.9KG538400
		Pavir.9NG077800
		Pavir.1KG425100
	AOC	Pavir.9KG372700
		Pavir.9NG503300
	JMT	Pavir.5NG448700
		Pavir.5KG496100
	JAZ	Pavir.9KG616800
		Pavir.J409100
		Pavir.9NG716700
		Pavir.9KG267400
		Pavir.9NG796100
		Pavir.9KG616700
		Pavir.2NG451800
		Pavir.2NG586800
		Pavir.7NG143400
		Pavir.2NG339200
		Pavir.9NG796500
		Pavir.9NG406600
		Pavir.6NG134200
		Pavir.2NG317700
		Pavir.9KG268200
ABA	ABA1	Pavir.7KG179600
		Pavir.9NG825700
	NCED	Pavir.3NG264100
		Pavir.1NG444800
		Pavir.1NG448500
		Pavir.1KG467300
		Pavir.9NG185200
		Pavir.9KG071000
		Pavir.2NG041500
	ABA2	Pavir.8KG389200
		Pavir.2NG502600
		Pavir.8KG389100
	AAO3	Pavir.5NG385600
		Pavir.J562100
		Pavir.2NG468100
		Pavir.2NG134400
		Pavir.2KG178500
SA	BSMT	Pavir.5KG496100
		Pavir.4KG207300
		Pavir.4KG194100
	PBS3	Pavir.2NG572200
	EPS1	Pavir.5KG285600
		Pavir.4NG002100
		Pavir.5KG286000
		Pavir.6KG014900
	MES1	Pavir.5NG618700
		Pavir.5NG534700
		Pavir.5KG578700
		Pavir.5KG361200
		Pavir.5KG753000
	salicylic acid glucosyltransferase	Pavir.2NG438900
		Pavir.2NG435800
		Pavir.2NG436300
Targets	Dehydrin	Pavir.1NG395900
		Pavir.1NG398600
		Pavir.3NG205800
		Pavir.1KG226200
	Induced peptide	Pavir.J237900
	PR1	Pavir.9KG477300
		Pavir.5KG293200
		Pavir.9KG463200
	PR2	Pavir.5NG624600
		Pavir.J708300
	PR3	Pavir.6KG203700
		Pavir.4KG114700
		Pavir.4KG279400
	PR4	Pavir.8KG305500
		Pavir.5NG469100
	Serpin	Pavir.9NG208600
	Bowman-Birk	Pavir.5KG626900
		Pavir.5KG115300
		Pavir.5NG137900
		Pavir.5KG626600
		Pavir.9NG028900
	Potato inhibitor Type-I	Pavir.4NG120500
		Pavir.4KG205500
		Pavir.7KG094500
		Pavir.7NG059700
		Pavir.3KG102500
		Pavir.3KG102600
		Pavir.3KG098300
		Pavir.3KG098100
	Potato inhibitor Type-II	Pavir.2NG216400
	Cystatin	Pavir.8NG235400
		Pavir.5KG586200
		Pavir.9KG438000
		Pavir.8NG189000
		Pavir.J480400
